# Supplementary material for: Synthesis of (Het)aryl 2-(2-hydroxyaryl)cyclopropyl Ketones
Source: Molecules. 2020 Dec 5;25(23):5748. doi: 10.3390/molecules25235748 (PMC7729819; doi:10.3390/molecules25235748)
Supplement: Supplementary file 1 [file molecules-25-05748-s001.zip]

Archive with 2 entries (2 files):
- B97Ci.cif
- Supporting information.pdf
