# Supplementary material for: Synthesis of (Het)aryl 2-(2-hydroxyaryl)cyclopropyl Ketones
Source: Molecules. 2020 Dec 5;25(23):5748. doi: 10.3390/molecules25235748 (PMC7729819; doi:10.3390/molecules25235748)
Supplement: Supplementary file 1 [file molecules-25-05748-s001.zip › B97Ci.cif]

data_B97Ci

_publ_section_acknowledgements
;
Crystal structure determination was performed in the Department of Structural
Studies of Zelinsky Institute of Organic Chemistry, Moscow.
;


# start Validation Reply Form
_vrf_PLAT431_B97Ci                                                              
;
PROBLEM: Short Inter HL..A  Contact Br1    ..  O2      ..       3.11 Ang.  
RESPONSE: This is a structural property.
;
# end Validation Reply Form

_audit_creation_method            'SHELXL-2018/3'
_shelx_SHELXL_version_number      '2018/3'
_chemical_name_systematic         ?
_chemical_name_common             ?
_chemical_melting_point           ?
_chemical_formula_moiety          'C17 H15 Br O3'
_chemical_formula_sum             'C17 H15 Br O3'  
_chemical_formula_weight          347.20

loop_
 _atom_type_symbol
 _atom_type_description
 _atom_type_scat_dispersion_real
 _atom_type_scat_dispersion_imag
 _atom_type_scat_source
 'C'  'C'   0.0033   0.0016
 'International Tables Vol C Tables 4.2.6.8 and 6.1.1.4'
 'H'  'H'   0.0000   0.0000
 'International Tables Vol C Tables 4.2.6.8 and 6.1.1.4'
 'O'  'O'   0.0106   0.0060
 'International Tables Vol C Tables 4.2.6.8 and 6.1.1.4'
 'Br'  'Br'  -0.2901   2.4595
 'International Tables Vol C Tables 4.2.6.8 and 6.1.1.4'
 
_space_group_crystal_system       orthorhombic
_space_group_IT_number            61
_space_group_name_H-M_alt         'P b c a'
_space_group_name_Hall            '-P 2ac 2ab'
 
_shelx_space_group_comment
;
The symmetry employed for this shelxl refinement is uniquely defined
by the following loop, which should always be used as a source of
symmetry information in preference to the above space-group names.
They are only intended as comments.
;
 
loop_
 _space_group_symop_operation_xyz
 'x, y, z'
 'x+1/2, -y+1/2, -z'
 '-x, y+1/2, -z+1/2'
 '-x+1/2, -y, z+1/2'
 '-x, -y, -z'
 '-x-1/2, y-1/2, z'
 'x, -y-1/2, z-1/2'
 'x-1/2, y, -z-1/2'
 
_cell_length_a                    9.4040(2)
_cell_length_b                    11.8308(3)
_cell_length_c                    27.0748(6)
_cell_angle_alpha                 90
_cell_angle_beta                  90
_cell_angle_gamma                 90
_cell_volume                      3012.26(12)
_cell_formula_units_Z             8
_cell_measurement_temperature     100(2)
_cell_measurement_reflns_used      9857
_cell_measurement_theta_min        2.64
_cell_measurement_theta_max       38.05

_exptl_crystal_description        block
_exptl_crystal_colour             colourless
_exptl_crystal_density_meas       ?
_exptl_crystal_density_method     'not measured'
_exptl_crystal_density_diffrn     1.531          
_exptl_crystal_F_000              1408
_exptl_transmission_factor_min    ?
_exptl_transmission_factor_max    ?
_exptl_crystal_size_max           0.57
_exptl_crystal_size_mid           0.51
_exptl_crystal_size_min           0.21
_exptl_absorpt_coefficient_mu     2.736
_shelx_estimated_absorpt_T_min    0.305
_shelx_estimated_absorpt_T_max    0.597
_exptl_absorpt_correction_type    multi-scan
_exptl_absorpt_correction_T_min   0.0637
_exptl_absorpt_correction_T_max   0.1863
_exptl_absorpt_process_details
;
 SADABS 2016/2 (Krause et al., J. Appl. Cryst. 2015, 48, 3-10).
;
_diffrn_ambient_temperature       100(2)
_diffrn_radiation_wavelength      0.71073
_diffrn_radiation_type            MoK\a
_diffrn_source                    'fine-focus sealed X-Ray tube'
_diffrn_radiation_monochromator   graphite
_diffrn_measurement_device_type   'Bruker AXS D8 QUEST, Photon III detector'
_diffrn_measurement_method        '\f and \w shutterless scans'
_diffrn_detector_area_resol_mean  7.31
_diffrn_reflns_number             92781
_diffrn_reflns_av_unetI/netI      0.0248
_diffrn_reflns_av_R_equivalents   0.0454
_diffrn_reflns_limit_h_min        -16
_diffrn_reflns_limit_h_max        15
_diffrn_reflns_limit_k_min        -20
_diffrn_reflns_limit_k_max        19
_diffrn_reflns_limit_l_min        -46
_diffrn_reflns_limit_l_max        46
_diffrn_reflns_theta_min          2.637
_diffrn_reflns_theta_max          37.788
_diffrn_reflns_theta_full         25.242
_diffrn_measured_fraction_theta_max   0.999
_diffrn_measured_fraction_theta_full  0.999
_diffrn_reflns_Laue_measured_fraction_max    0.999
_diffrn_reflns_Laue_measured_fraction_full   0.999
_diffrn_reflns_point_group_measured_fraction_max   0.999
_diffrn_reflns_point_group_measured_fraction_full  0.999
_reflns_number_total              8080
_reflns_number_gt                 5934
_reflns_threshold_expression      'I > 2\s(I)'
_reflns_Friedel_coverage          0.000
_reflns_Friedel_fraction_max      .
_reflns_Friedel_fraction_full     .
 
_reflns_special_details
;
 Reflections were merged by SHELXL according to the crystal
 class for the calculation of statistics and refinement.
 
 _reflns_Friedel_fraction is defined as the number of unique
 Friedel pairs measured divided by the number that would be
 possible theoretically, ignoring centric projections and
 systematic absences.
;
 
_computing_data_collection        '<i>APEX3</i> (Bruker, 2019)'
_computing_cell_refinement        'SAINT (Bruker, 2019)'
_computing_data_reduction         'SAINT (Bruker, 2019)'
_computing_structure_solution
 'SHELXT, SHELXS-2013 (Sheldrick, Acta Cryst., 2015, A71, 3-8)'
_computing_structure_refinement
 'SHELXL-2018 (Sheldrick, Acta Cryst., 2015, C71, 3-8)'
_computing_molecular_graphics
 'SHELXTL (Sheldrick, Acta Cryst., 2008, A64, 112-122)'
_computing_publication_material
 'SHELXTL (Sheldrick, Acta Cryst., 2008, A64, 112-122)'
_refine_special_details
;
 Refinement of F^2^ against ALL reflections.  The weighted R-factor wR and 
 goodness of fit S are based on F^2^, conventional R-factors R are based 
 on F, with F set to zero for negative F^2^. The threshold expression of 
 F^2^ > 2sigma(F^2^) is used only for calculating R-factors(gt) etc. and is 
 not relevant to the choice of reflections for refinement.  R-factors based 
 on F^2^ are statistically about twice as large as those based on F, and R- 
 factors based on ALL data will be even larger.
;
_refine_ls_structure_factor_coef  Fsqd
_refine_ls_matrix_type            full
_refine_ls_weighting_scheme       calc
_refine_ls_weighting_details
'w=1/[\s^2^(Fo^2^)+(0.0344P)^2^+1.3746P] where P=(Fo^2^+2Fc^2^)/3'
_atom_sites_solution_primary      direct
_atom_sites_solution_secondary    difmap
_atom_sites_solution_hydrogens    mixed
_refine_ls_hydrogen_treatment     mixed
_refine_ls_extinction_method
 'SHELXL-2018 (Sheldrick, Acta Cryst., 2015, C71, 3-8)'
_refine_ls_extinction_coef        0.0012(2)
_refine_ls_extinction_expression
 'Fc^*^=kFc[1+0.001xFc^2^\l^3^/sin(2\q)]^-1/4^'
_refine_ls_number_reflns          8080
_refine_ls_number_parameters      196
_refine_ls_number_restraints      0
_refine_ls_R_factor_all           0.0558
_refine_ls_R_factor_gt            0.0323
_refine_ls_wR_factor_ref          0.0857
_refine_ls_wR_factor_gt           0.0742
_refine_ls_goodness_of_fit_ref    1.020
_refine_ls_restrained_S_all       1.020
_refine_ls_shift/su_max           0.002
_refine_ls_shift/su_mean          0.000
 
loop_
 _atom_site_label
 _atom_site_type_symbol
 _atom_site_fract_x
 _atom_site_fract_y
 _atom_site_fract_z
 _atom_site_U_iso_or_equiv
 _atom_site_adp_type
 _atom_site_occupancy
 _atom_site_site_symmetry_order  
 _atom_site_calc_flag
 _atom_site_refinement_flags_posn
 _atom_site_refinement_flags_adp
 _atom_site_refinement_flags_occupancy
 _atom_site_disorder_assembly
 _atom_site_disorder_group
Br1 Br 0.73124(2) 0.62946(2) 0.48202(2) 0.02953(5) Uani 1 1 d . . . . .
O1 O 0.47536(10) 0.65605(7) 0.18999(3) 0.02267(16) Uani 1 1 d . . . . .
O2 O 0.63877(10) 0.22688(7) 0.06701(3) 0.02477(17) Uani 1 1 d . . . . .
O3 O 0.52853(10) 0.38166(6) 0.30088(3) 0.02156(16) Uani 1 1 d . . . . .
H3 H 0.526(2) 0.3082(16) 0.3045(6) 0.037(5) Uiso 1 1 d . . . . .
C1 C 0.64227(12) 0.59313(9) 0.24891(4) 0.01951(18) Uani 1 1 d . . . . .
H1 H 0.727458 0.543382 0.252932 0.023 Uiso 1 1 calc R U . . .
C2 C 0.55145(12) 0.61376(8) 0.29518(4) 0.01774(17) Uani 1 1 d . . . . .
H2 H 0.447543 0.624449 0.288879 0.021 Uiso 1 1 calc R U . . .
C3 C 0.64458(14) 0.70543(9) 0.27614(4) 0.0236(2) Uani 1 1 d . . . . .
H3A H 0.730858 0.724200 0.295419 0.028 Uiso 1 1 calc R U . . .
H3B H 0.598166 0.770863 0.260026 0.028 Uiso 1 1 calc R U . . .
C4 C 0.56214(12) 0.58218(9) 0.20228(4) 0.01802(17) Uani 1 1 d . . . . .
C5 C 0.58275(12) 0.48344(9) 0.16978(4) 0.01801(17) Uani 1 1 d . . . . .
C6 C 0.68254(13) 0.39875(10) 0.17905(4) 0.0226(2) Uani 1 1 d . . . . .
H6 H 0.736463 0.401047 0.208705 0.027 Uiso 1 1 calc R U . . .
C7 C 0.70453(13) 0.31110(10) 0.14573(4) 0.0239(2) Uani 1 1 d . . . . .
H7 H 0.773273 0.254327 0.152484 0.029 Uiso 1 1 calc R U . . .
C8 C 0.62514(12) 0.30713(9) 0.10240(4) 0.02046(19) Uani 1 1 d . . . . .
C9 C 0.52220(13) 0.39000(9) 0.09293(4) 0.0223(2) Uani 1 1 d . . . . .
H9 H 0.466885 0.386584 0.063607 0.027 Uiso 1 1 calc R U . . .
C10 C 0.50147(12) 0.47637(9) 0.12622(4) 0.02124(19) Uani 1 1 d . . . . .
H10 H 0.431186 0.532086 0.119708 0.025 Uiso 1 1 calc R U . . .
C11 C 0.73587(17) 0.13599(11) 0.07634(5) 0.0322(3) Uani 1 1 d . . . . .
H11A H 0.732856 0.082331 0.048786 0.048 Uiso 1 1 calc R U . . .
H11B H 0.708721 0.097308 0.106929 0.048 Uiso 1 1 calc R U . . .
H11C H 0.832440 0.166169 0.079694 0.048 Uiso 1 1 calc R U . . .
C12 C 0.58683(11) 0.55144(8) 0.34133(4) 0.01688(17) Uani 1 1 d . . . . .
C13 C 0.57017(12) 0.43374(8) 0.34332(4) 0.01779(17) Uani 1 1 d . . . . .
C14 C 0.59646(13) 0.37531(9) 0.38700(4) 0.02116(19) Uani 1 1 d . . . . .
H14 H 0.583986 0.295672 0.388136 0.025 Uiso 1 1 calc R U . . .
C15 C 0.64086(14) 0.43300(9) 0.42896(4) 0.0226(2) Uani 1 1 d . . . . .
H15 H 0.657386 0.393514 0.458964 0.027 Uiso 1 1 calc R U . . .
C16 C 0.66075(13) 0.54909(9) 0.42644(4) 0.02093(19) Uani 1 1 d . . . . .
C17 C 0.63388(12) 0.60835(8) 0.38321(4) 0.01935(18) Uani 1 1 d . . . . .
H17 H 0.647621 0.687874 0.382216 0.023 Uiso 1 1 calc R U . . .
 
loop_
 _atom_site_aniso_label
 _atom_site_aniso_U_11
 _atom_site_aniso_U_22
 _atom_site_aniso_U_33
 _atom_site_aniso_U_23
 _atom_site_aniso_U_13
 _atom_site_aniso_U_12
Br1 0.04886(9) 0.02261(6) 0.01711(6) -0.00225(4) -0.00926(5) -0.00336(5)
O1 0.0275(4) 0.0180(3) 0.0225(4) 0.0008(3) -0.0056(3) 0.0039(3)
O2 0.0344(4) 0.0216(3) 0.0183(3) 0.0008(3) 0.0021(3) 0.0074(3)
O3 0.0313(4) 0.0168(3) 0.0166(3) -0.0016(3) -0.0036(3) -0.0044(3)
C1 0.0196(4) 0.0203(4) 0.0186(4) 0.0041(3) -0.0011(4) -0.0004(4)
C2 0.0202(4) 0.0161(4) 0.0169(4) 0.0001(3) -0.0030(3) 0.0003(3)
C3 0.0304(6) 0.0184(4) 0.0220(5) 0.0042(4) -0.0080(4) -0.0060(4)
C4 0.0193(4) 0.0177(4) 0.0171(4) 0.0040(3) -0.0003(3) -0.0004(3)
C5 0.0198(4) 0.0179(4) 0.0163(4) 0.0033(3) 0.0006(3) 0.0018(3)
C6 0.0256(5) 0.0242(4) 0.0182(4) 0.0029(4) -0.0023(4) 0.0068(4)
C7 0.0282(6) 0.0234(5) 0.0200(5) 0.0024(4) -0.0012(4) 0.0087(4)
C8 0.0245(5) 0.0193(4) 0.0176(4) 0.0028(3) 0.0037(4) 0.0024(4)
C9 0.0246(5) 0.0224(4) 0.0199(5) 0.0003(4) -0.0030(4) 0.0034(4)
C10 0.0220(5) 0.0208(4) 0.0210(5) 0.0010(4) -0.0034(4) 0.0036(4)
C11 0.0450(8) 0.0264(6) 0.0252(6) -0.0012(4) 0.0011(5) 0.0142(5)
C12 0.0190(4) 0.0158(4) 0.0158(4) 0.0001(3) -0.0006(3) 0.0000(3)
C13 0.0207(4) 0.0164(4) 0.0162(4) -0.0010(3) -0.0002(3) -0.0018(3)
C14 0.0296(5) 0.0163(4) 0.0176(4) 0.0011(3) -0.0012(4) -0.0030(4)
C15 0.0319(6) 0.0199(4) 0.0160(4) 0.0017(3) -0.0016(4) -0.0021(4)
C16 0.0277(5) 0.0194(4) 0.0157(4) -0.0018(3) -0.0016(4) -0.0010(4)
C17 0.0240(5) 0.0159(4) 0.0182(4) -0.0010(3) -0.0017(4) -0.0001(3)
 
_geom_special_details
;
 All esds (except the esd in the dihedral angle between two l.s. planes)
 are estimated using the full covariance matrix.  The cell esds are taken
 into account individually in the estimation of esds in distances, angles
 and torsion angles; correlations between esds in cell parameters are only
 used when they are defined by crystal symmetry.  An approximate (isotropic)
 treatment of cell esds is used for estimating esds involving l.s. planes.
;
 
loop_
 _geom_bond_atom_site_label_1
 _geom_bond_atom_site_label_2
 _geom_bond_distance
 _geom_bond_site_symmetry_2
 _geom_bond_publ_flag
Br1 C16 1.8996(11) . ?
O1 C4 1.2412(13) . ?
O2 C8 1.3550(13) . ?
O2 C11 1.4332(15) . ?
O3 C13 1.3613(13) . ?
O3 H3 0.875(19) . ?
C1 C4 1.4762(15) . ?
C1 C3 1.5195(16) . ?
C1 C2 1.5356(16) . ?
C1 H1 1.0000 . ?
C2 C3 1.4863(15) . ?
C2 C12 1.4883(14) . ?
C2 H2 1.0000 . ?
C3 H3A 0.9900 . ?
C3 H3B 0.9900 . ?
C4 C5 1.4752(15) . ?
C5 C6 1.3955(15) . ?
C5 C10 1.4078(15) . ?
C6 C7 1.3900(17) . ?
C6 H6 0.9500 . ?
C7 C8 1.3913(16) . ?
C7 H7 0.9500 . ?
C8 C9 1.4014(16) . ?
C9 C10 1.3764(16) . ?
C9 H9 0.9500 . ?
C10 H10 0.9500 . ?
C11 H11A 0.9800 . ?
C11 H11B 0.9800 . ?
C11 H11C 0.9800 . ?
C12 C17 1.3911(15) . ?
C12 C13 1.4022(14) . ?
C13 C14 1.3922(15) . ?
C14 C15 1.3894(16) . ?
C14 H14 0.9500 . ?
C15 C16 1.3878(15) . ?
C15 H15 0.9500 . ?
C16 C17 1.3875(15) . ?
C17 H17 0.9500 . ?
 
loop_
 _geom_angle_atom_site_label_1
 _geom_angle_atom_site_label_2
 _geom_angle_atom_site_label_3
 _geom_angle
 _geom_angle_site_symmetry_1
 _geom_angle_site_symmetry_3
 _geom_angle_publ_flag
C8 O2 C11 117.48(10) . . ?
C13 O3 H3 111.2(12) . . ?
C4 C1 C3 119.93(9) . . ?
C4 C1 C2 115.33(9) . . ?
C3 C1 C2 58.22(7) . . ?
C4 C1 H1 116.8 . . ?
C3 C1 H1 116.8 . . ?
C2 C1 H1 116.8 . . ?
C3 C2 C12 121.40(9) . . ?
C3 C2 C1 60.35(7) . . ?
C12 C2 C1 118.80(9) . . ?
C3 C2 H2 115.1 . . ?
C12 C2 H2 115.1 . . ?
C1 C2 H2 115.1 . . ?
C2 C3 C1 61.43(7) . . ?
C2 C3 H3A 117.6 . . ?
C1 C3 H3A 117.6 . . ?
C2 C3 H3B 117.6 . . ?
C1 C3 H3B 117.6 . . ?
H3A C3 H3B 114.7 . . ?
O1 C4 C5 118.96(10) . . ?
O1 C4 C1 120.20(10) . . ?
C5 C4 C1 120.84(9) . . ?
C6 C5 C10 118.24(10) . . ?
C6 C5 C4 123.34(10) . . ?
C10 C5 C4 118.38(9) . . ?
C7 C6 C5 121.26(11) . . ?
C7 C6 H6 119.4 . . ?
C5 C6 H6 119.4 . . ?
C6 C7 C8 119.51(10) . . ?
C6 C7 H7 120.2 . . ?
C8 C7 H7 120.2 . . ?
O2 C8 C7 124.68(10) . . ?
O2 C8 C9 115.23(10) . . ?
C7 C8 C9 120.09(10) . . ?
C10 C9 C8 119.83(11) . . ?
C10 C9 H9 120.1 . . ?
C8 C9 H9 120.1 . . ?
C9 C10 C5 121.05(10) . . ?
C9 C10 H10 119.5 . . ?
C5 C10 H10 119.5 . . ?
O2 C11 H11A 109.5 . . ?
O2 C11 H11B 109.5 . . ?
H11A C11 H11B 109.5 . . ?
O2 C11 H11C 109.5 . . ?
H11A C11 H11C 109.5 . . ?
H11B C11 H11C 109.5 . . ?
C17 C12 C13 119.01(9) . . ?
C17 C12 C2 121.03(9) . . ?
C13 C12 C2 119.95(9) . . ?
O3 C13 C14 122.92(9) . . ?
O3 C13 C12 116.69(9) . . ?
C14 C13 C12 120.39(9) . . ?
C15 C14 C13 120.27(9) . . ?
C15 C14 H14 119.9 . . ?
C13 C14 H14 119.9 . . ?
C16 C15 C14 119.11(10) . . ?
C16 C15 H15 120.4 . . ?
C14 C15 H15 120.4 . . ?
C17 C16 C15 121.13(10) . . ?
C17 C16 Br1 118.62(8) . . ?
C15 C16 Br1 120.22(8) . . ?
C16 C17 C12 120.06(9) . . ?
C16 C17 H17 120.0 . . ?
C12 C17 H17 120.0 . . ?
 
loop_
 _geom_torsion_atom_site_label_1
 _geom_torsion_atom_site_label_2
 _geom_torsion_atom_site_label_3
 _geom_torsion_atom_site_label_4
 _geom_torsion
 _geom_torsion_site_symmetry_1
 _geom_torsion_site_symmetry_2
 _geom_torsion_site_symmetry_3
 _geom_torsion_site_symmetry_4
 _geom_torsion_publ_flag
C4 C1 C2 C3 -110.86(10) . . . . ?
C4 C1 C2 C12 137.35(10) . . . . ?
C3 C1 C2 C12 -111.79(11) . . . . ?
C12 C2 C3 C1 107.57(11) . . . . ?
C4 C1 C3 C2 102.95(11) . . . . ?
C3 C1 C4 O1 -13.81(16) . . . . ?
C2 C1 C4 O1 52.61(14) . . . . ?
C3 C1 C4 C5 166.66(10) . . . . ?
C2 C1 C4 C5 -126.91(10) . . . . ?
O1 C4 C5 C6 176.77(11) . . . . ?
C1 C4 C5 C6 -3.70(16) . . . . ?
O1 C4 C5 C10 -0.74(15) . . . . ?
C1 C4 C5 C10 178.79(10) . . . . ?
C10 C5 C6 C7 1.73(17) . . . . ?
C4 C5 C6 C7 -175.78(11) . . . . ?
C5 C6 C7 C8 -0.37(19) . . . . ?
C11 O2 C8 C7 3.95(17) . . . . ?
C11 O2 C8 C9 -175.98(11) . . . . ?
C6 C7 C8 O2 179.03(11) . . . . ?
C6 C7 C8 C9 -1.04(18) . . . . ?
O2 C8 C9 C10 -179.01(11) . . . . ?
C7 C8 C9 C10 1.06(18) . . . . ?
C8 C9 C10 C5 0.34(18) . . . . ?
C6 C5 C10 C9 -1.71(17) . . . . ?
C4 C5 C10 C9 175.92(11) . . . . ?
C3 C2 C12 C17 43.96(16) . . . . ?
C1 C2 C12 C17 114.95(11) . . . . ?
C3 C2 C12 C13 -137.31(11) . . . . ?
C1 C2 C12 C13 -66.33(14) . . . . ?
C17 C12 C13 O3 -177.84(10) . . . . ?
C2 C12 C13 O3 3.42(15) . . . . ?
C17 C12 C13 C14 1.82(16) . . . . ?
C2 C12 C13 C14 -176.92(11) . . . . ?
O3 C13 C14 C15 179.00(11) . . . . ?
C12 C13 C14 C15 -0.64(18) . . . . ?
C13 C14 C15 C16 -1.03(19) . . . . ?
C14 C15 C16 C17 1.52(19) . . . . ?
C14 C15 C16 Br1 -176.58(9) . . . . ?
C15 C16 C17 C12 -0.33(18) . . . . ?
Br1 C16 C17 C12 177.81(9) . . . . ?
C13 C12 C17 C16 -1.34(17) . . . . ?
C2 C12 C17 C16 177.39(11) . . . . ?
 
loop_
 _geom_hbond_atom_site_label_D 
 _geom_hbond_atom_site_label_H 
 _geom_hbond_atom_site_label_A 
 _geom_hbond_distance_DH 
 _geom_hbond_distance_HA 
 _geom_hbond_distance_DA 
 _geom_hbond_angle_DHA 
 _geom_hbond_site_symmetry_A 
 _geom_hbond_publ_flag
O3 H3 O1  0.875(19) 1.806(19) 2.6807(11) 178.0(18) 3_645 yes
 
_refine_diff_density_max    0.605
_refine_diff_density_min   -0.793
_refine_diff_density_rms    0.070

_shelx_res_file
;
TITL B97Ci in Pbca
    B97Ci.res
    created by SHELXL-2018/3 at 13:36:21 on 14-Aug-2020
CELL 0.71073   9.40400  11.83080  27.07480  90.0000  90.0000  90.0000
ZERR    8.00   0.00020   0.00030   0.00060   0.0000   0.0000   0.0000
LATT 1
SYMM x+1/2, -y+1/2, -z
SYMM -x, y+1/2, -z+1/2
SYMM -x+1/2, -y, z+1/2
SFAC C H O BR
UNIT 136 120 24 8
TEMP -173.150
SIZE 0.21 0.51 0.57
OMIT -4 75.58
LIST 4
L.S. 5
FMAP 2
PLAN 10
ACTA
EQIV $1 -x+1, y-1/2, -z+1/2
HTAB O3 O1_$1
BOND $H
CONF
WGHT    0.034400    1.374600
EXTI    0.001154
FVAR       0.08911
BR1   4    0.731244    0.629455    0.482024    11.00000    0.04886    0.02261 =
         0.01711   -0.00225   -0.00926   -0.00336
O1    3    0.475356    0.656052    0.189992    11.00000    0.02752    0.01796 =
         0.02253    0.00082   -0.00556    0.00393
O2    3    0.638774    0.226877    0.067009    11.00000    0.03437    0.02164 =
         0.01831    0.00083    0.00207    0.00741
O3    3    0.528532    0.381657    0.300880    11.00000    0.03128    0.01676 =
         0.01663   -0.00161   -0.00364   -0.00444
H3    2    0.526171    0.308173    0.304510    11.00000    0.03729
C1    1    0.642268    0.593127    0.248914    11.00000    0.01962    0.02034 =
         0.01858    0.00407   -0.00106   -0.00041
AFIX  13
H1    2    0.727458    0.543382    0.252932    11.00000   -1.20000
AFIX   0
C2    1    0.551454    0.613760    0.295183    11.00000    0.02020    0.01613 =
         0.01688    0.00010   -0.00299    0.00027
AFIX  13
H2    2    0.447543    0.624449    0.288879    11.00000   -1.20000
AFIX   0
C3    1    0.644582    0.705430    0.276138    11.00000    0.03036    0.01839 =
         0.02198    0.00421   -0.00798   -0.00598
AFIX  23
H3A   2    0.730858    0.724200    0.295419    11.00000   -1.20000
H3B   2    0.598166    0.770863    0.260026    11.00000   -1.20000
AFIX   0
C4    1    0.562141    0.582178    0.202275    11.00000    0.01929    0.01765 =
         0.01712    0.00398   -0.00026   -0.00041
C5    1    0.582749    0.483439    0.169779    11.00000    0.01980    0.01792 =
         0.01631    0.00334    0.00062    0.00182
C6    1    0.682537    0.398751    0.179051    11.00000    0.02558    0.02417 =
         0.01819    0.00290   -0.00233    0.00683
AFIX  43
H6    2    0.736463    0.401047    0.208705    11.00000   -1.20000
AFIX   0
C7    1    0.704535    0.311101    0.145725    11.00000    0.02819    0.02342 =
         0.02004    0.00238   -0.00117    0.00875
AFIX  43
H7    2    0.773273    0.254327    0.152484    11.00000   -1.20000
AFIX   0
C8    1    0.625140    0.307133    0.102398    11.00000    0.02452    0.01927 =
         0.01757    0.00282    0.00366    0.00237
C9    1    0.522204    0.390004    0.092928    11.00000    0.02464    0.02244 =
         0.01994    0.00027   -0.00298    0.00342
AFIX  43
H9    2    0.466885    0.386584    0.063607    11.00000   -1.20000
AFIX   0
C10   1    0.501467    0.476366    0.126223    11.00000    0.02199    0.02076 =
         0.02097    0.00100   -0.00343    0.00363
AFIX  43
H10   2    0.431186    0.532086    0.119708    11.00000   -1.20000
AFIX   0
C11   1    0.735873    0.135986    0.076342    11.00000    0.04495    0.02644 =
         0.02520   -0.00118    0.00106    0.01425
AFIX 137
H11A  2    0.732856    0.082331    0.048786    11.00000   -1.50000
H11B  2    0.708721    0.097308    0.106929    11.00000   -1.50000
H11C  2    0.832440    0.166169    0.079694    11.00000   -1.50000
AFIX   0
C12   1    0.586829    0.551435    0.341326    11.00000    0.01903    0.01582 =
         0.01579    0.00010   -0.00056   -0.00001
C13   1    0.570166    0.433744    0.343316    11.00000    0.02074    0.01645 =
         0.01617   -0.00099   -0.00018   -0.00178
C14   1    0.596458    0.375315    0.387004    11.00000    0.02955    0.01630 =
         0.01764    0.00107   -0.00121   -0.00302
AFIX  43
H14   2    0.583986    0.295672    0.388136    11.00000   -1.20000
AFIX   0
C15   1    0.640862    0.433004    0.428957    11.00000    0.03186    0.01995 =
         0.01603    0.00172   -0.00165   -0.00206
AFIX  43
H15   2    0.657386    0.393514    0.458964    11.00000   -1.20000
AFIX   0
C16   1    0.660753    0.549092    0.426435    11.00000    0.02769    0.01936 =
         0.01574   -0.00184   -0.00158   -0.00102
C17   1    0.633878    0.608354    0.383210    11.00000    0.02402    0.01588 =
         0.01815   -0.00103   -0.00169   -0.00006
AFIX  43
H17   2    0.647621    0.687874    0.382216    11.00000   -1.20000
AFIX   0
HKLF 4


REM  B97Ci in Pbca
REM wR2 = 0.085700, GooF = S = 1.02015, Restrained GooF = 1.02015 for all data
REM R1 = 0.032250 for 5934 Fo > 4sig(Fo) and 0.055848 for all 8080 data
REM 196 parameters refined using 0 restraints

END

WGHT      0.0344      1.3746

REM Highest difference peak  0.605,  deepest hole -0.793,  1-sigma level  0.070
Q1    1   0.5729  0.4920  0.3419  11.00000  0.05    0.60
Q2    1   0.6648  0.4921  0.4296  11.00000  0.05    0.52
Q3    1   0.6636  0.6079  0.4883  11.00000  0.05    0.51
Q4    1   0.5790  0.4042  0.3650  11.00000  0.05    0.48
Q5    1   0.5080  0.4314  0.1096  11.00000  0.05    0.48
Q6    1   0.5417  0.4812  0.1502  11.00000  0.05    0.44
Q7    1   0.6233  0.4393  0.1771  11.00000  0.05    0.44
Q8    1   0.6124  0.3969  0.4104  11.00000  0.05    0.43
Q9    1   0.7001  0.3612  0.1608  11.00000  0.05    0.42
Q10   1   0.5789  0.5306  0.1799  11.00000  0.05    0.42
;
_shelx_res_checksum   73562

_shelx_hkl_file
;
   2   0   0   59.08    2.21
  -2   0   0   59.01    2.21
  -2   0   0   61.96    2.21
   2   0   0   59.45    2.21
   2   0   0   59.48    2.21
   2   0   0   59.55    2.21
  -2   0   0   59.55    2.21
   3   0   0    0.05    0.05
  -3   0   0    0.00    0.06
  -3   0   0    0.01    0.06
   3   0   0   -0.03    0.06
  -3   0   0    0.01    0.05
   3   0   0    0.00    0.05
  -3   0   0    0.26    0.07
  -4   0   0   68.67    2.47
   4   0   0   67.58    2.48
  -4   0   0   67.37    2.47
   4   0   0   63.75    2.47
  -4   0   0   64.50    2.47
   4   0   0   65.59    2.47
   4   0   0   65.09    2.46
  -4   0   0   66.10    2.48
  -5   0   0    0.11    0.08
   5   0   0    0.04    0.11
  -5   0   0   -0.07    0.10
  -5   0   0    0.12    0.12
  -5   0   0    0.00    0.12
   5   0   0    0.14    0.09
  -6   0   0   29.60    1.19
  -6   0   0   29.15    1.19
   6   0   0   29.88    1.19
  -6   0   0   30.48    1.18
  -7   0   0   -0.17    0.14
  -7   0   0    0.00    0.18
  -7   0   0    0.06    0.16
   7   0   0   -0.15    0.15
   8   0   0   33.72    1.37
  -8   0   0   34.55    1.37
  -8   0   0   32.73    1.38
  -8   0   0   33.69    1.37
  -9   0   0   -0.07    0.20
  -9   0   0    0.24    0.26
  -9   0   0    0.14    0.22
   9   0   0   -0.01    0.20
 -10   0   0   14.00    0.74
 -10   0   0   13.06    0.79
  10   0   0   13.38    0.74
 -10   0   0   14.22    0.74
 -11   0   0    0.30    0.29
 -11   0   0   -0.28    0.26
 -11   0   0    0.22    0.35
  11   0   0   -0.16    0.27
 -12   0   0    0.45    0.31
  12   0   0    0.36    0.30
 -12   0   0   -0.26    0.38
 -12   0   0    0.84    0.30
 -13   0   0   -0.12    0.31
 -13   0   0    0.19    0.46
  13   0   0   -0.59    0.30
 -13   0   0   -0.07    0.32
 -14   0   0    4.05    0.61
 -15   0   0    0.29    0.32
 -15   0   0    0.59    0.56
 -16   0   0   -1.84    1.01
 -16   0   0   -0.53    0.33
   1   1   0    0.13    0.04
  -1   1   0   -0.02    0.03
  -1   1   0    0.05    0.03
   1  -1   0    0.06    0.03
  -2  -1   0   16.07    0.61
   2   1   0   15.73    0.60
   2   1   0   15.76    0.60
  -2  -1   0   15.36    0.60
   2  -1   0   15.63    0.61
  -2   1   0   15.74    0.60
  -2   1   0   16.10    0.60
   2   1   0   14.84    0.60
   2  -1   0   15.89    0.61
   2  -1   0   16.10    0.60
  -2  -1   0   16.03    0.60
   2   1   0   15.65    0.61
   3   1   0    0.08    0.05
  -3   1   0    0.41    0.08
   3   1   0    0.27    0.07
  -3   1   0    0.05    0.05
   3   1   0   -0.01    0.05
   3   1   0    0.05    0.06
  -3   1   0    0.13    0.07
   3  -1   0    0.07    0.07
  -3  -1   0    0.17    0.07
  -3   1   0    0.08    0.06
  -3  -1   0    0.26    0.06
   3  -1   0    0.12    0.06
  -3  -1   0    0.08    0.06
   4  -1   0   38.30    1.46
  -4   1   0   39.74    1.46
  -4   1   0   37.91    1.46
  -4   1   0   38.30    1.46
   4   1   0   39.60    1.46
   4   1   0   38.02    1.46
   4  -1   0   38.22    1.46
   4  -1   0   38.03    1.45
  -4   1   0   39.04    1.47
  -4  -1   0   39.94    1.45
   4  -1   0   37.35    1.46
   4   1   0   36.75    1.46
  -4  -1   0   38.19    1.46
  -4  -1   0   37.40    1.46
  -4  -1   0   38.39    1.46
   5  -1   0    0.04    0.11
  -5  -1   0    0.10    0.09
   5  -1   0    0.07    0.09
   5   1   0    0.13    0.11
  -5   1   0   -0.05    0.11
  -5  -1   0    0.08    0.11
  -5   1   0   -0.14    0.09
  -5  -1   0   -0.10    0.10
  -5  -1   0   -0.02    0.12
   5   1   0    0.04    0.07
   5   1   0   -0.08    0.09
  -6  -1   0    4.12    0.30
   6   1   0    4.57    0.31
   6  -1   0    3.61    0.34
  -6  -1   0    4.66    0.30
  -6   1   0    4.34    0.30
  -6   1   0    4.14    0.32
   6  -1   0    3.88    0.27
  -6   1   0    3.88    0.31
  -6  -1   0    4.59    0.33
  -7  -1   0    0.09    0.19
   7  -1   0   -0.01    0.17
   7   1   0    0.12    0.17
  -7   1   0    0.05    0.15
  -7   1   0   -0.13    0.17
  -7   1   0    0.20    0.20
  -7  -1   0    0.00    0.15
  -7  -1   0    0.11    0.16
   8   1   0   20.68    0.90
  -8  -1   0   19.27    0.87
   8  -1   0   20.45    0.90
  -8  -1   0   20.09    0.90
  -8   1   0   19.86    0.89
  -8   1   0   20.05    0.90
  -8  -1   0   20.80    0.91
  -8   1   0   20.22    0.92
  -9   1   0    0.08    0.23
  -9  -1   0    0.00    0.21
  -9   1   0    0.02    0.28
  -9  -1   0    0.15    0.21
  -9  -1   0    0.12    0.25
   9   1   0   -0.11    0.25
   9  -1   0   -0.14    0.20
 -10  -1   0    0.44    0.25
 -10   1   0    0.35    0.56
  10   1   0    0.14    0.24
 -10  -1   0    0.33    0.30
 -10  -1   0    0.38    0.25
 -10   1   0    0.37    0.24
  10  -1   0    0.81    0.26
 -11  -1   0    0.30    0.26
 -11   1   0    0.22    0.26
  11   1   0    0.19    0.27
 -11   1   0   -0.08    0.28
 -11  -1   0    0.34    0.34
 -11  -1   0    0.36    0.28
  11  -1   0   -0.04    0.28
 -11   1   0   -0.13    0.36
 -12  -1   0   14.27    0.94
  12   1   0   14.42    0.83
  12  -1   0   14.44    0.86
 -12   1   0   14.67    0.81
 -12  -1   0   15.10    0.81
 -12   1   0   15.42    0.87
 -12  -1   0   14.14    0.85
 -12   1   0   13.40    0.98
 -13   1   0   -0.17    0.46
  13   1   0    0.22    0.32
 -13  -1   0    0.72    0.45
 -13   1   0   -0.20    0.32
 -13  -1   0   -0.19    0.36
 -13  -1   0   -0.30    0.30
 -13   1   0   -0.55    0.29
 -14  -1   0    0.13    0.35
  14  -1   0   -0.08    0.36
 -14  -1   0    0.13    0.31
 -14  -1   0    0.29    0.49
 -14   1   0    0.23    0.34
 -14   1   0   -0.22    0.51
 -15   1   0   -0.66    0.54
 -15   1   0    0.04    0.35
 -15  -1   0    0.08    0.32
 -15  -1   0    0.65    0.52
 -16   1   0   -0.97    0.77
 -16  -1   0   -0.02    0.33
 -16   1   0    0.51    0.39
 -16  -1   0    0.60    0.65
   0   2   0   40.89    1.32
   0  -2   0   30.25    1.32
   1   2   0   -0.09    0.02
  -1   2   0   -0.10    0.04
  -1  -2   0   -0.15    0.04
  -1  -2   0   -0.16    0.04
  -1  -2   0   -0.08    0.03
   1  -2   0   -0.16    0.04
   1  -2   0   -0.10    0.03
  -1  -2   0   -0.08    0.03
   2   2   0   96.55    3.62
  -2   2   0  100.88    3.62
   2  -2   0   97.76    3.62
   2  -2   0   99.83    3.64
  -2  -2   0   94.96    3.64
  -2  -2   0   96.68    3.63
   2   2   0   91.85    3.64
  -2   2   0  100.70    3.64
  -2  -2   0  101.05    3.64
   2  -2   0  101.00    3.63
  -2  -2   0   96.73    3.62
  -2   2   0   99.40    3.64
   2   2   0   96.07    3.64
   3   2   0   -0.03    0.07
   3   2   0    0.01    0.06
  -3  -2   0    0.04    0.08
  -3   2   0    0.00    0.06
  -3  -2   0   -0.05    0.06
  -3  -2   0   -0.08    0.06
  -3   2   0   -0.13    0.08
   3  -2   0   -0.02    0.07
   3  -2   0    0.01    0.06
   3   2   0   -0.06    0.06
   3  -2   0    0.03    0.07
  -3  -2   0   -0.03    0.06
  -3   2   0    0.08    0.06
   3   2   0    0.16    0.07
  -3   2   0    0.02    0.09
   3  -2   0   -0.07    0.06
  -4  -2   0    0.42    0.12
   4   2   0    0.39    0.09
  -4   2   0    0.57    0.12
   4  -2   0    0.43    0.09
   4  -2   0    0.40    0.10
   4   2   0    0.54    0.09
  -4  -2   0    0.34    0.09
  -4   2   0    0.43    0.10
   4  -2   0    0.41    0.08
  -4   2   0    0.42    0.11
   4   2   0    0.31    0.08
  -4  -2   0    0.31    0.09
  -4   2   0    0.25    0.08
  -4  -2   0    0.52    0.10
  -5  -2   0   -0.04    0.12
   5  -2   0    0.06    0.10
  -5  -2   0   -0.08    0.10
   5   2   0   -0.08    0.08
  -5  -2   0    0.23    0.11
   5   2   0   -0.06    0.11
  -5   2   0   -0.01    0.13
  -5   2   0    0.05    0.11
  -5   2   0   -0.07    0.14
  -6   2   0    4.05    0.35
  -6  -2   0    4.22    0.29
   6  -2   0    4.76    0.31
  -6  -2   0    4.22    0.41
  -6   2   0    4.26    0.34
  -6  -2   0    4.43    0.31
   6   2   0    4.08    0.30
  -6  -2   0    4.36    0.33
  -6   2   0    4.02    0.29
  -7  -2   0   -0.16    0.12
  -7  -2   0    0.10    0.19
   7  -2   0   -0.13    0.12
   7   2   0   -0.20    0.14
   7  -2   0   -0.22    0.16
  -7   2   0   -0.23    0.13
  -7  -2   0   -0.08    0.15
  -7   2   0    0.12    0.21
  -7   2   0   -0.06    0.17
  -7  -2   0    0.07    0.15
  -8  -2   0    7.38    0.45
  -8  -2   0    8.26    0.49
   8  -2   0    8.06    0.49
  -8   2   0    7.48    0.51
  -8   2   0    7.39    0.46
  -8  -2   0    8.01    0.52
  -8   2   0    7.45    0.54
   8   2   0    7.33    0.47
  -9   2   0   -0.49    0.27
  -9  -2   0    0.11    0.22
  -9   2   0    0.18    0.25
  -9  -2   0    0.26    0.20
   9   2   0   -0.20    0.20
   9  -2   0    0.03    0.21
  -9   2   0    0.06    0.19
  -9  -2   0   -0.34    0.25
  10  -2   0    0.47    0.26
 -10  -2   0   -0.08    0.22
 -10   2   0    0.43    0.29
  10   2   0    0.44    0.24
 -10   2   0    0.18    0.34
 -10   2   0    0.41    0.24
 -10  -2   0    0.07    0.26
 -10  -2   0    0.85    0.32
 -11  -2   0   -0.11    0.27
  11   2   0   -0.03    0.26
 -11  -2   0    0.33    0.29
 -11   2   0   -0.54    0.38
 -11  -2   0   -0.13    0.33
 -11   2   0    0.20    0.30
  11  -2   0   -0.09    0.30
 -12   2   0    6.36    0.64
 -12   2   0    5.92    0.56
 -12  -2   0    6.71    0.58
  12   2   0    7.71    0.61
 -12  -2   0    6.42    0.58
 -12   2   0    7.05    0.65
 -13  -2   0    0.34    0.30
 -13  -2   0   -0.07    0.29
  13  -2   0   -0.56    0.32
 -13   2   0   -0.31    0.48
 -13   2   0   -0.30    0.33
 -13  -2   0    0.07    0.43
  14  -2   0    0.44    0.38
 -14  -2   0    0.85    0.32
 -14  -2   0    0.51    0.48
 -14  -2   0    0.90    0.39
 -14   2   0    0.84    0.38
 -14   2   0    0.78    0.63
 -15   2   0    0.00    0.38
 -15   2   0    0.09    0.59
 -15  -2   0    0.20    0.32
 -15  -2   0   -0.01    0.52
 -16   2   0   -0.22    0.67
 -16  -2   0    0.05    0.56
   0  -3   0   -0.02    0.04
   0   3   0    0.01    0.04
   0   3   0    0.01    0.05
   0  -3   0   -0.09    0.04
  -1   3   0    0.08    0.06
   1  -3   0   -0.03    0.04
   1  -3   0   -0.01    0.03
  -1  -3   0    0.00    0.04
  -1  -3   0    0.02    0.05
  -1  -3   0    0.03    0.04
   1  -3   0   -0.01    0.05
   1  -3   0   -0.01    0.03
  -1  -3   0    0.02    0.03
  -1   3   0    0.09    0.05
  -1  -3   0    0.00    0.03
  -1  -3   0   -0.03    0.05
  -2  -3   0   41.69    1.54
  -2  -3   0   40.78    1.56
  -2  -3   0   41.80    1.56
  -2   3   0   41.78    1.56
   2   3   0   41.93    1.53
  -2   3   0   42.38    1.53
   2   3   0   40.21    1.55
   2  -3   0   41.41    1.54
  -2   3   0   35.87    1.58
   2  -3   0   42.62    1.54
   2  -3   0   42.17    1.55
  -2  -3   0   41.54    1.54
  -3  -3   0    0.15    0.07
   3   3   0    0.02    0.07
  -3  -3   0   -0.06    0.06
  -3   3   0    0.14    0.06
   3   3   0    0.16    0.05
   3  -3   0    0.03    0.07
   3  -3   0   -0.04    0.06
   3  -3   0    0.04    0.07
  -3   3   0    0.05    0.06
   3   3   0    0.15    0.06
  -3   3   0    0.04    0.11
   3  -3   0    0.02    0.07
   3   3   0    0.03    0.09
  -3   3   0   -0.08    0.09
  -3  -3   0    0.10    0.07
  -4  -3   0   27.74    1.11
  -4   3   0   30.19    1.14
   4   3   0   27.39    1.14
  -4   3   0   30.65    1.15
   4  -3   0   27.85    1.10
  -4  -3   0   28.97    1.10
   4  -3   0   28.74    1.11
  -4  -3   0   28.77    1.13
   5   3   0    0.16    0.10
  -5  -3   0   -0.06    0.10
  -5   3   0    0.03    0.09
  -5   3   0    0.22    0.14
  -5  -3   0    0.07    0.10
  -5  -3   0   -0.09    0.11
   5  -3   0    0.06    0.10
   5  -3   0    0.07    0.12
  -5   3   0    0.23    0.17
  -5  -3   0    0.20    0.14
   5   3   0    0.20    0.11
  -6   3   0    0.33    0.17
  -6   3   0    0.25    0.20
  -6  -3   0    0.44    0.15
  -6   3   0    0.43    0.14
  -6  -3   0    0.47    0.18
   6   3   0    0.21    0.13
  -6  -3   0    0.28    0.12
   6  -3   0    0.44    0.13
   6  -3   0    0.46    0.16
  -7  -3   0    0.22    0.15
  -7   3   0   -0.28    0.24
  -7  -3   0    0.57    0.16
  -7   3   0    0.00    0.19
   7   3   0    0.00    0.16
   7  -3   0    0.15    0.18
   7  -3   0    0.04    0.13
  -7  -3   0    0.08    0.18
  -7  -3   0   -0.11    0.19
  -7   3   0    0.25    0.14
  -8  -3   0    8.93    0.55
  -8   3   0    9.84    0.59
  -8  -3   0    9.90    0.52
  -8   3   0   10.62    0.66
  -8  -3   0   10.07    0.59
   8   3   0    9.85    0.54
   8  -3   0   11.12    0.58
  -9  -3   0    0.06    0.31
   9   3   0    0.10    0.21
  -9   3   0   -0.10    0.24
  -9  -3   0    0.29    0.22
   9  -3   0    0.09    0.23
  -9  -3   0    0.18    0.20
  -9   3   0    0.04    0.20
  -9   3   0    0.33    0.34
 -10   3   0    4.27    0.42
  10   3   0    4.88    0.44
 -10  -3   0    3.16    0.40
 -10  -3   0    4.43    0.43
 -10   3   0    3.19    0.38
 -10  -3   0    4.21    0.39
 -10   3   0    4.20    0.51
  10  -3   0    4.53    0.42
 -11  -3   0   -0.12    0.28
 -11  -3   0    0.13    0.27
  11   3   0    0.13    0.25
 -11   3   0   -0.01    0.31
 -11   3   0    0.08    0.24
 -11  -3   0    0.57    0.35
 -11   3   0   -0.24    0.41
 -12   3   0   14.47    1.06
 -12  -3   0   13.25    0.74
 -12  -3   0   12.88    0.89
 -12  -3   0   13.61    0.85
 -12   3   0   12.67    0.76
  12   3   0   12.57    0.77
 -12   3   0   13.39    0.86
  12  -3   0   14.18    0.85
 -13  -3   0    0.46    0.34
  13  -3   0   -0.50    0.33
 -13   3   0    0.03    0.35
 -13  -3   0   -0.05    0.71
 -13   3   0    0.29    0.55
 -13  -3   0   -0.45    0.26
 -14  -3   0    0.73    0.31
  14  -3   0   -0.33    0.37
 -14  -3   0    0.97    0.39
 -14  -3   0    0.33    0.47
 -14   3   0   -0.72    0.86
 -14   3   0   -0.12    0.37
 -15   3   0    1.20    0.67
 -15  -3   0    0.33    0.52
 -15   3   0   -0.47    0.38
 -15  -3   0   -0.46    0.27
  15  -3   0   -0.15    0.61
 -15  -3   0    0.62    0.54
 -16  -3   0    0.40    0.54
 -16   3   0   -0.14    0.40
 -16   3   0   -0.24    0.63
   1   4   0   -0.06    0.07
   1  -4   0    0.06    0.07
  -1   4   0    0.24    0.09
  -1   4   0    0.08    0.07
   1  -4   0    0.04    0.07
  -1  -4   0    0.09    0.06
  -1  -4   0    0.07    0.04
  -1  -4   0    0.31    0.07
   2  -4   0  136.24    4.88
  -2  -4   0  132.37    4.91
   2   4   0  131.29    4.86
  -2  -4   0  132.05    4.88
   2  -4   0  127.54    4.91
   2   4   0  131.73    4.87
   2  -4   0  131.10    4.90
  -2  -4   0  123.14    4.91
  -2  -4   0  136.59    4.91
  -2   4   0  138.32    4.92
  -2  -4   0  132.21    4.88
   2  -4   0  136.35    4.88
  -2   4   0  134.66    4.91
  -2  -4   0  130.57    4.89
  -3   4   0    0.23    0.07
  -3  -4   0    0.17    0.07
   3  -4   0    0.20    0.08
   3  -4   0    0.21    0.09
   3   4   0   -0.01    0.06
   3   4   0   -0.08    0.08
  -3   4   0    0.28    0.14
  -3  -4   0    0.04    0.08
  -4   4   0  324.01   11.68
   4  -4   0  316.48   11.64
  -4  -4   0  323.52   11.64
   4   4   0  327.61   11.65
   4  -4   0  314.71   11.65
   4  -4   0  310.89   11.65
  -4  -4   0  306.58   11.65
  -4   4   0  293.16   11.70
  -4  -4   0  317.00   11.66
  -4   4   0  332.40   11.65
  -4  -4   0  323.36   11.68
   5  -4   0    0.02    0.11
   5   4   0    0.13    0.13
  -5   4   0   -0.10    0.19
  -5  -4   0    0.17    0.14
  -5   4   0    0.13    0.09
  -5  -4   0    0.00    0.12
   5  -4   0   -0.03    0.12
  -5  -4   0    0.06    0.11
  -5   4   0   -0.01    0.15
  -5  -4   0   -0.05    0.10
   5   4   0    0.14    0.10
  -6  -4   0   46.10    1.82
  -6  -4   0   47.31    1.84
  -6  -4   0   45.20    1.81
   6  -4   0   48.38    1.82
  -6   4   0   51.89    1.91
   6  -4   0   44.97    1.81
  -6   4   0   46.06    1.85
  -7  -4   0   -0.04    0.13
  -7   4   0    0.30    0.27
  -7  -4   0    0.02    0.14
  -7  -4   0    0.14    0.18
  -7   4   0   -0.03    0.21
   7  -4   0   -0.08    0.13
   7  -4   0    0.24    0.19
   7   4   0    0.28    0.14
  -7  -4   0    0.16    0.21
  -7   4   0    0.31    0.13
   8  -4   0   10.27    0.54
   8   4   0    9.87    0.54
   8  -4   0   11.39    0.59
  -8  -4   0   10.56    0.61
  -8   4   0   10.90    0.72
  -8   4   0   10.78    0.63
  -8  -4   0    9.97    0.53
  -8   4   0   10.59    0.53
  -8  -4   0   10.74    0.53
  -8  -4   0   10.33    0.58
   9   4   0   -0.02    0.19
  -9  -4   0    0.15    0.23
  -9   4   0   -0.22    0.35
  -9   4   0    0.00    0.26
   9  -4   0    0.41    0.24
  -9  -4   0   -0.38    0.26
  -9  -4   0   -0.11    0.18
  -9   4   0   -0.11    0.17
 -10  -4   0    8.79    0.66
  10   4   0    8.70    0.55
 -10   4   0   10.08    0.86
  10  -4   0    8.87    0.69
 -10   4   0    8.59    0.67
 -10  -4   0    9.24    0.63
 -10  -4   0    8.70    0.53
 -10   4   0    8.85    0.55
  11   4   0    0.83    0.28
 -11  -4   0   -0.01    0.29
  11  -4   0   -0.12    0.28
 -11   4   0    0.35    0.35
 -11  -4   0   -0.13    0.34
 -11   4   0   -0.07    0.22
 -11  -4   0   -0.17    0.22
 -11   4   0    0.53    0.48
 -12  -4   0    1.60    0.38
 -12   4   0    1.64    0.39
  12  -4   0    1.98    0.38
 -12  -4   0    1.50    0.29
 -12   4   0    2.42    0.60
 -12  -4   0    1.30    0.44
 -13   4   0    0.10    0.50
 -13  -4   0    0.29    0.27
  13  -4   0    0.12    0.36
 -13  -4   0    0.20    0.44
 -13   4   0   -1.14    0.57
 -13  -4   0   -0.07    0.33
 -14  -4   0    0.88    0.39
 -14   4   0    0.39    0.41
 -14  -4   0    0.36    0.49
 -14  -4   0    1.21    0.32
  14  -4   0    1.01    0.43
 -15  -4   0   -0.43    0.39
  15  -4   0   -1.10    0.38
 -15   4   0    0.41    0.65
 -15   4   0    0.10    0.42
 -15  -4   0   -0.58    0.49
 -16   4   0   -0.34    0.75
 -16  -4   0    1.04    0.57
 -16   4   0    0.09    0.40
   0   5   0    0.09    0.08
   0   5   0   -0.02    0.08
  -1  -5   0    0.11    0.07
  -1   5   0    0.10    0.08
  -1   5   0   -0.04    0.08
  -1  -5   0    0.04    0.06
   1   5   0    0.04    0.09
   1   5   0    0.11    0.08
   1  -5   0    0.17    0.08
   1  -5   0   -0.02    0.07
   2  -5   0    1.20    0.11
  -2  -5   0    1.26    0.13
  -2  -5   0    0.94    0.13
  -2   5   0    1.31    0.14
  -2  -5   0    1.18    0.12
  -2  -5   0    1.46    0.15
  -2   5   0    0.99    0.15
   2  -5   0    0.98    0.15
  -3  -5   0    0.19    0.08
  -3   5   0    0.05    0.05
  -3   5   0    0.29    0.13
   3   5   0    0.03    0.06
  -3  -5   0    0.13    0.08
  -3   5   0    0.14    0.12
   3  -5   0   -0.16    0.07
  -3  -5   0    0.00    0.11
   3  -5   0    0.04    0.08
  -3  -5   0    0.03    0.10
  -3  -5   0    0.06    0.08
   3  -5   0    0.06    0.10
  -4  -5   0   43.19    1.62
  -4   5   0   43.74    1.60
  -4  -5   0   43.50    1.66
   4  -5   0   44.94    1.63
  -4   5   0   38.78    1.71
   4   5   0   42.63    1.61
   4  -5   0   42.21    1.62
   4  -5   0   41.89    1.62
  -4  -5   0   42.94    1.62
  -4  -5   0   42.75    1.63
   5  -5   0   -0.08    0.11
   5   5   0    0.15    0.10
  -5  -5   0    0.13    0.15
   5  -5   0   -0.05    0.12
  -5   5   0    0.19    0.10
  -5  -5   0   -0.01    0.11
  -5  -5   0    0.15    0.11
   5   5   0    0.16    0.13
  -5  -5   0   -0.05    0.12
  -5   5   0    0.17    0.15
   6   5   0    2.74    0.24
   6  -5   0    3.20    0.30
  -6  -5   0    2.96    0.27
  -6  -5   0    2.42    0.23
   6  -5   0    2.65    0.25
  -6   5   0    2.22    0.26
  -6   5   0    2.63    0.34
  -6  -5   0    2.59    0.25
  -6  -5   0    2.34    0.25
  -6   5   0    2.88    0.24
  -7  -5   0    0.04    0.13
  -7   5   0    0.07    0.21
   7   5   0    0.16    0.14
  -7   5   0    0.01    0.30
  -7  -5   0    0.17    0.21
  -7  -5   0    0.21    0.15
  -7  -5   0    0.25    0.18
   7  -5   0    0.27    0.19
   7  -5   0    0.05    0.14
  -7   5   0   -0.18    0.13
  -8   5   0   17.49    0.77
  -8  -5   0   15.65    0.77
  -8   5   0   17.86    0.88
   8   5   0   16.74    0.84
  -8  -5   0   17.59    0.82
  -8   5   0   17.81    1.01
   8  -5   0   18.12    0.83
  -8  -5   0   17.71    1.18
  -8  -5   0   18.56    0.76
   9  -5   0   -0.03    0.24
  -9  -5   0    0.18    0.19
  -9  -5   0   -0.01    0.25
  -9  -5   0    0.21    0.28
  -9   5   0   -0.31    0.39
  -9   5   0   -0.19    0.27
 -10   5   0    4.91    0.61
 -10   5   0    3.77    0.44
 -10  -5   0    3.17    0.39
 -10  -5   0    3.79    0.31
  10   5   0    2.35    0.34
  10  -5   0    3.34    0.38
 -10  -5   0    3.74    0.38
  11  -5   0   -0.12    0.28
 -11   5   0    0.20    0.50
 -11   5   0    0.09    0.35
 -11  -5   0    0.35    0.35
 -11  -5   0    0.31    0.23
 -11  -5   0   -0.12    0.29
 -12   5   0    9.96    0.80
 -12  -5   0    9.01    0.82
 -12   5   0   11.48    1.10
  12  -5   0    8.86    0.74
 -12  -5   0    9.61    0.59
 -12  -5   0   10.21    0.76
 -13   5   0   -0.25    0.58
 -13  -5   0   -0.53    0.33
  13  -5   0   -0.32    0.35
 -13   5   0   -0.05    0.39
 -13  -5   0    0.14    0.25
 -13  -5   0   -0.01    0.43
 -14  -5   0    0.40    0.47
 -14  -5   0    0.63    0.70
  14  -5   0   -0.07    0.43
 -14  -5   0   -0.10    0.25
 -14   5   0    0.18    0.43
 -15   5   0    0.13    0.44
 -15  -5   0   -0.31    0.59
 -15  -5   0    0.56    0.42
  15  -5   0    0.07    0.42
 -15   5   0    0.63    0.71
   0  -6   0   23.73    0.99
   0   6   0   26.21    1.00
   0   6   0   25.43    1.00
   0  -6   0   24.97    0.98
  -1   6   0   -0.08    0.11
  -1  -6   0    0.07    0.08
  -1   6   0   -0.03    0.09
   1   6   0    0.13    0.10
   1   6   0    0.02    0.11
  -2   6   0    1.98    0.20
  -2  -6   0    2.25    0.15
  -2  -6   0    2.03    0.22
  -2  -6   0    1.65    0.18
   2  -6   0    2.33    0.23
  -2  -6   0    1.91    0.14
   2  -6   0    2.17    0.14
  -2   6   0    2.12    0.20
   2  -6   0    2.16    0.14
  -2  -6   0    2.43    0.23
  -3   6   0    0.06    0.14
  -3  -6   0   -0.02    0.12
  -3  -6   0    0.02    0.14
   3  -6   0    0.06    0.09
   3  -6   0    0.66    0.13
  -3  -6   0    0.09    0.09
  -3  -6   0    0.07    0.13
  -3  -6   0    0.06    0.09
   3  -6   0    0.03    0.08
  -3   6   0    0.46    0.14
   4  -6   0   50.08    1.89
   4  -6   0   51.36    1.90
  -4  -6   0   49.17    1.89
  -4  -6   0   50.99    1.90
  -4   6   0   50.56    1.97
  -4   6   0   51.24    1.95
  -4  -6   0   49.73    1.90
   4  -6   0   49.47    1.90
   4   6   0   49.23    1.88
  -4  -6   0   48.31    1.90
  -4  -6   0   51.41    1.94
  -4   6   0   49.31    1.86
  -5  -6   0   -0.04    0.16
  -5  -6   0   -0.10    0.13
  -5   6   0    0.04    0.21
   5  -6   0    0.02    0.12
  -5   6   0    0.19    0.18
   5   6   0    0.10    0.09
   5  -6   0    0.03    0.13
  -5  -6   0   -0.08    0.11
  -5  -6   0    0.08    0.11
   5   6   0    0.06    0.12
  -6   6   0    1.82    0.17
  -6  -6   0    1.60    0.18
  -6   6   0    1.41    0.31
  -6   6   0    1.84    0.27
  -6  -6   0    1.66    0.24
   6  -6   0    1.48    0.18
  -6  -6   0    1.46    0.20
   6   6   0    1.77    0.17
   6  -6   0    1.85    0.22
  -7  -6   0   -0.18    0.21
  -7   6   0    0.55    0.32
  -7  -6   0    0.10    0.20
   7   6   0    0.25    0.14
  -7  -6   0    0.01    0.14
  -7   6   0   -0.18    0.22
  -7  -6   0    0.06    0.14
   7  -6   0   -0.21    0.18
   7  -6   0   -0.24    0.13
  -7   6   0    0.00    0.12
  -8  -6   0    2.38    0.23
   8  -6   0    2.45    0.28
  -8  -6   0    2.55    0.23
   8  -6   0    2.22    0.24
  -8   6   0    1.92    0.43
  -8  -6   0    2.31    0.32
  -8   6   0    2.92    0.29
  -8  -6   0    2.39    0.30
   8   6   0    2.88    0.30
  -8   6   0    1.96    0.31
  -9   6   0    0.00    0.28
   9   6   0    0.20    0.18
  -9  -6   0   -0.18    0.23
  -9  -6   0   -0.08    0.16
   9  -6   0   -0.11    0.18
   9  -6   0    0.03    0.24
  -9  -6   0   -0.06    0.18
  -9   6   0    0.21    0.41
  -9   6   0    0.11    0.17
  -9  -6   0    0.15    0.28
 -10  -6   0    8.38    0.61
 -10  -6   0    7.04    0.65
  10   6   0    7.23    0.49
 -10   6   0    6.84    0.66
  10  -6   0    6.90    0.59
 -10   6   0    5.97    0.70
 -10  -6   0    6.98    0.46
 -10   6   0    6.16    0.50
 -11  -6   0   -0.44    0.34
 -11  -6   0    0.05    0.30
 -11   6   0    1.09    0.56
 -11   6   0   -0.38    0.36
  11  -6   0    0.06    0.29
 -11  -6   0   -0.36    0.20
 -12  -6   0    0.26    0.71
  12  -6   0   -0.16    0.34
 -12   6   0    0.30    0.56
 -12   6   0    0.02    0.40
 -12  -6   0   -0.40    0.32
 -12  -6   0    0.11    0.23
 -13  -6   0   -0.06    0.42
 -13   6   0   -0.89    0.39
 -13   6   0   -1.00    0.57
 -13  -6   0   -0.48    0.22
  13  -6   0   -0.33    0.35
 -13  -6   0   -0.63    0.33
 -14  -6   0   -0.02    0.39
 -14   6   0    0.07    0.43
  14  -6   0    0.05    0.40
 -14  -6   0   -0.32    0.49
 -15   6   0    0.91    0.76
 -15  -6   0    0.06    0.42
  15  -6   0    0.74    0.43
 -15  -6   0    0.87    0.54
  -1   7   0    0.03    0.12
  -1   7   0   -0.01    0.11
  -1  -7   0   -0.07    0.08
   1  -7   0   -0.10    0.10
   1   7   0    0.08    0.11
  -2   7   0    3.87    0.30
  -2   7   0    3.47    0.27
  -2  -7   0    3.86    0.29
   2  -7   0    3.40    0.19
  -2  -7   0    3.44    0.29
  -2  -7   0    3.54    0.22
  -2  -7   0    3.48    0.19
  -2  -7   0    3.73    0.19
   2  -7   0    3.17    0.28
   2  -7   0    3.69    0.19
  -3  -7   0   -0.02    0.10
  -3   7   0   -0.07    0.14
   3  -7   0    0.11    0.09
  -3  -7   0    0.04    0.09
  -3  -7   0    0.06    0.15
  -3  -7   0   -0.04    0.14
  -3   7   0   -0.12    0.13
  -3  -7   0   -0.05    0.09
   3  -7   0    0.02    0.13
   3  -7   0    0.02    0.10
   4  -7   0    0.58    0.12
  -4   7   0    0.54    0.19
  -4  -7   0    0.50    0.14
  -4  -7   0    0.17    0.14
  -4  -7   0    0.40    0.17
  -4  -7   0    0.52    0.12
   4  -7   0    0.41    0.13
  -4  -7   0    0.44    0.12
  -5  -7   0   -0.02    0.14
  -5  -7   0   -0.10    0.10
  -5   7   0    0.14    0.20
  -5  -7   0   -0.11    0.12
   5  -7   0   -0.16    0.12
  -5   7   0    0.07    0.19
   5  -7   0   -0.05    0.14
  -5  -7   0   -0.16    0.17
  -5  -7   0    0.01    0.12
   6  -7   0    3.66    0.34
   6  -7   0    3.42    0.29
  -6  -7   0    3.79    0.29
   6   7   0    3.95    0.25
  -6   7   0    4.25    0.40
  -6  -7   0    3.83    0.40
  -6   7   0    3.21    0.35
  -6  -7   0    3.89    0.35
  -7  -7   0    0.27    0.16
   7   7   0    0.22    0.13
   7  -7   0    0.22    0.15
   7  -7   0   -0.05    0.21
  -7   7   0    0.39    0.30
  -7  -7   0   -0.02    0.14
  -7  -7   0    0.45    0.22
  -7   7   0    0.08    0.12
  -8   7   0    8.33    0.43
   8  -7   0    7.59    0.47
  -8  -7   0    8.71    0.59
  -8   7   0    6.96    0.73
  -8  -7   0    7.43    0.46
  -8  -7   0    8.31    0.44
  -8   7   0    8.42    0.64
   8  -7   0    8.02    0.54
   8   7   0    7.51    0.45
  -8  -7   0    8.23    0.54
  -9  -7   0    0.12    0.18
   9   7   0    0.32    0.22
  -9   7   0   -0.09    0.31
   9  -7   0    0.00    0.26
  -9  -7   0    0.04    0.26
  -9  -7   0    0.09    0.29
  -9   7   0    0.37    0.18
  -9   7   0    0.25    0.40
   9  -7   0    0.02    0.21
  10  -7   0    6.55    0.58
 -10  -7   0    6.44    0.63
 -10  -7   0    5.97    0.42
 -10  -7   0    6.11    0.58
 -10   7   0    5.10    0.51
 -10   7   0    3.81    0.63
 -11  -7   0   -0.11    0.36
 -11   7   0   -0.35    0.45
 -11  -7   0   -0.30    0.19
  11  -7   0    0.08    0.31
 -11  -7   0    0.14    0.31
 -11   7   0   -0.15    0.35
 -12   7   0    6.68    0.63
 -12  -7   0    6.46    0.60
 -12  -7   0    8.29    0.71
  12  -7   0    9.82    0.71
 -12   7   0    5.57    0.82
 -13  -7   0   -0.12    0.42
 -13   7   0    0.93    0.59
 -13  -7   0   -0.01    0.36
  13  -7   0   -0.27    0.37
 -13   7   0    0.36    0.44
 -14  -7   0    2.00    0.46
 -14  -7   0    1.99    0.53
  14  -7   0    1.08    0.42
 -14   7   0    2.39    0.50
  15  -7   0    0.16    0.42
 -15   7   0   -0.03    0.47
 -15  -7   0    0.04    0.41
 -15  -7   0    0.43    0.49
   0   8   0  192.65    7.27
   0   8   0  199.87    7.27
  -1  -8   0    0.05    0.13
   1   8   0    0.07    0.13
  -1   8   0   -0.04    0.13
  -1   8   0    0.30    0.15
  -2   8   0   67.31    2.51
   2  -8   0   65.56    2.44
  -2   8   0   66.87    2.53
   2  -8   0   66.36    2.44
  -2  -8   0   65.28    2.45
  -2  -8   0   64.91    2.45
  -2  -8   0   66.10    2.52
  -3  -8   0    0.16    0.10
  -3  -8   0    0.18    0.16
  -3  -8   0    0.42    0.18
  -3   8   0    0.11    0.14
   3  -8   0    0.03    0.11
  -3   8   0    0.13    0.18
  -3  -8   0   -0.25    0.10
   3  -8   0    0.12    0.10
  -4  -8   0  173.59    6.36
  -4  -8   0  167.37    6.30
  -4  -8   0  170.68    6.30
  -4   8   0  170.51    6.35
   4  -8   0  172.00    6.30
   4  -8   0  166.17    6.30
  -4  -8   0  173.48    6.34
  -4   8   0  171.30    6.37
   5  -8   0   -0.06    0.15
  -5  -8   0   -0.11    0.19
  -5  -8   0   -0.04    0.12
   5  -8   0   -0.10    0.13
  -5   8   0    0.15    0.20
  -5  -8   0    0.01    0.15
  -5   8   0   -0.16    0.17
  -6  -8   0   28.60    1.18
   6  -8   0   30.77    1.21
  -6  -8   0   30.50    1.21
  -6  -8   0   28.43    1.15
  -6   8   0   29.93    1.28
  -6  -8   0   28.52    1.25
  -6   8   0   30.77    1.29
   6  -8   0   29.12    1.19
  -7  -8   0    0.06    0.24
  -7   8   0   -0.15    0.26
  -7   8   0   -0.19    0.24
   7  -8   0    0.04    0.21
   7  -8   0   -0.07    0.28
  -7  -8   0   -0.09    0.14
  -7  -8   0   -0.10    0.19
  -7  -8   0    0.22    0.17
   8  -8   0   15.04    0.73
   8  -8   0   16.26    0.78
  -8  -8   0   13.95    0.71
  -8  -8   0   16.60    0.84
  -8   8   0   16.39    0.90
  -8   8   0   13.93    0.89
  -8  -8   0   15.50    0.78
  -8  -8   0   16.36    0.68
  -9   8   0   -0.03    0.33
   9  -8   0    0.38    0.28
  -9  -8   0    0.14    0.30
  -9  -8   0    0.04    0.17
  -9  -8   0   -0.17    0.26
  -9   8   0   -0.51    0.30
 -10  -8   0    0.53    0.35
 -10   8   0    0.63    0.38
 -10  -8   0    0.65    0.19
 -10   8   0    0.41    0.39
  10  -8   0    0.67    0.30
 -10  -8   0    0.47    0.31
  11  -8   0    0.26    0.31
 -11  -8   0   -0.23    0.19
 -11  -8   0   -0.20    0.48
 -11  -8   0   -0.05    0.32
 -11   8   0   -0.07    0.39
 -11   8   0    0.27    0.38
  12  -8   0   -0.42    0.60
 -12  -8   0   -0.03    0.19
 -12   8   0    0.23    0.42
 -12  -8   0   -0.29    0.41
 -12   8   0    0.09    0.40
 -13  -8   0   -0.18    0.44
 -13  -8   0   -0.44    0.35
 -13   8   0   -0.18    0.43
  13  -8   0    0.46    0.39
 -13   8   0    0.05    0.46
 -14  -8   0    1.54    0.46
 -14  -8   0    0.93    0.58
 -14   8   0    1.49    0.52
  14  -8   0    1.40    0.43
  15  -8   0   -0.91    0.46
 -15   8   0   -0.08    0.52
 -15  -8   0    0.11    0.46
   0   9   0   -0.04    0.14
   0   9   0    0.02    0.15
  -1   9   0   -0.02    0.14
   1   9   0   -0.04    0.15
  -1   9   0    0.03    0.16
  -1  -9   0   -0.06    0.14
  -2  -9   0    0.60    0.10
  -2  -9   0    0.48    0.19
  -2  -9   0    0.48    0.10
   2  -9   0    0.62    0.10
  -2  -9   0    0.33    0.17
  -2   9   0    0.46    0.19
  -2   9   0    0.74    0.16
   2  -9   0    0.56    0.10
  -3   9   0    0.27    0.15
  -3  -9   0   -0.01    0.11
   3  -9   0    0.11    0.11
   3  -9   0    0.05    0.11
  -3  -9   0   -0.15    0.17
  -3  -9   0    0.10    0.12
  -3  -9   0   -0.09    0.19
  -3   9   0   -0.05    0.20
  -4  -9   0   41.91    1.66
  -4  -9   0   45.40    1.67
   4  -9   0   43.00    1.66
  -4  -9   0   42.16    1.71
   4  -9   0   44.31    1.66
  -4   9   0   43.68    1.71
  -4   9   0   43.93    1.76
  -4  -9   0   43.67    1.74
   5  -9   0    0.00    0.16
  -5  -9   0    0.06    0.16
  -5  -9   0   -0.13    0.15
  -5   9   0   -0.32    0.23
   5  -9   0    0.16    0.14
  -5  -9   0    0.01    0.21
  -5  -9   0   -0.08    0.14
  -5   9   0   -0.19    0.17
  -6  -9   0   14.01    0.77
   6  -9   0   15.16    0.67
   6  -9   0   14.93    0.70
  -6   9   0   16.36    0.82
  -6  -9   0   15.47    0.70
  -6  -9   0   14.07    0.67
  -6  -9   0   14.52    0.64
  -6   9   0   14.78    0.75
  -7   9   0    0.23    0.24
  -7  -9   0    0.00    0.20
  -7  -9   0   -0.04    0.16
  -7  -9   0    0.16    0.15
   7  -9   0    0.35    0.17
  -7  -9   0    0.17    0.26
  -7   9   0    0.00    0.27
   7  -9   0    0.18    0.22
  -8  -9   0   18.93    0.95
  -8  -9   0   18.02    0.77
  -8   9   0   16.91    0.93
   8  -9   0   18.05    0.83
  -8  -9   0   16.22    0.81
  -8   9   0   19.23    0.99
  -8  -9   0   18.96    0.89
   8  -9   0   20.21    0.89
  -9   9   0   -0.38    0.33
   9  -9   0    0.04    0.27
  -9  -9   0    0.04    0.28
  -9  -9   0   -0.18    0.16
  -9   9   0    0.22    0.29
  -9  -9   0   -0.32    0.32
 -10  -9   0    4.51    0.35
 -10  -9   0    4.48    0.48
 -10   9   0    4.87    0.53
 -10   9   0    3.61    0.49
  10  -9   0    4.54    0.43
 -10  -9   0    4.58    0.43
 -11   9   0    1.11    0.45
 -11  -9   0    0.17    0.33
 -11  -9   0   -0.16    0.17
 -11   9   0    0.04    0.32
 -11  -9   0    0.02    0.39
  11  -9   0   -0.04    0.35
 -12   9   0    0.18    0.37
 -12   9   0   -0.02    0.42
 -12  -9   0    0.41    0.44
 -12  -9   0   -0.12    0.35
  12  -9   0    0.59    0.38
 -13  -9   0    0.52    0.47
 -13   9   0    0.72    0.40
  13  -9   0    0.19    0.38
 -13   9   0   -0.04    0.48
 -13  -9   0    0.43    0.39
 -14  -9   0   -0.09    0.38
 -14  -9   0    0.32    0.49
  14  -9   0   -0.33    0.38
 -14   9   0    0.22    0.49
   0  10   0    1.70    0.23
   0  10   0    1.75    0.23
  -1  10   0   -0.05    0.16
  -1 -10   0    0.18    0.17
  -1  10   0   -0.05    0.18
  -2 -10   0    6.74    0.32
  -2  10   0    6.94    0.43
   2 -10   0    6.57    0.31
  -2 -10   0    7.71    0.46
  -2 -10   0    6.81    0.32
  -2 -10   0    6.78    0.46
   2 -10   0    6.43    0.31
  -2  10   0    6.98    0.47
  -3 -10   0    0.03    0.20
   3 -10   0    0.09    0.12
   3 -10   0   -0.15    0.11
  -3 -10   0    0.23    0.13
  -3  10   0    0.03    0.20
  -3  10   0    0.11    0.16
  -3 -10   0    0.25    0.21
  -3 -10   0   -0.01    0.12
  -4  10   0   12.61    0.61
  -4 -10   0   12.51    0.63
   4 -10   0   11.74    0.58
   4 -10   0   11.70    0.53
  -4 -10   0   12.09    0.54
  -4  10   0   12.44    0.69
  -4 -10   0   11.71    0.66
  -4 -10   0   12.02    0.59
   5 -10   0    0.20    0.15
  -5  10   0    0.02    0.25
  -5 -10   0    0.21    0.18
   5 -10   0    0.31    0.17
  -5 -10   0    0.03    0.23
  -5 -10   0   -0.09    0.16
  -5 -10   0    0.10    0.15
  -5  10   0    0.22    0.19
   6 -10   0    7.81    0.47
  -6 -10   0    7.24    0.43
  -6 -10   0    7.07    0.47
  -6 -10   0    7.00    0.40
   6 -10   0    7.01    0.42
  -6  10   0    7.34    0.61
  -6  10   0    7.51    0.49
  -6 -10   0    7.47    0.56
   7 -10   0    0.12    0.23
   7 -10   0   -0.32    0.16
  -7 -10   0   -0.19    0.27
  -7 -10   0   -0.06    0.17
  -7 -10   0    0.03    0.22
  -7  10   0    0.22    0.22
  -7 -10   0    0.01    0.14
  -7  10   0   -0.35    0.30
  -8 -10   0    0.18    0.15
   8 -10   0   -0.05    0.19
  -8  10   0    0.23    0.33
  -8 -10   0    0.06    0.25
  -8  10   0   -0.10    0.22
   8 -10   0   -0.08    0.24
  -8 -10   0   -0.01    0.31
  -8 -10   0    0.16    0.17
   9 -10   0   -0.24    0.26
  -9 -10   0   -0.16    0.33
  -9 -10   0   -0.21    0.16
  -9 -10   0   -0.21    0.28
  -9  10   0   -0.05    0.34
  -9  10   0   -0.21    0.24
  10 -10   0   -0.04    0.30
 -10 -10   0   -0.08    0.16
 -11 -10   0    0.10    0.33
 -11  10   0    0.27    0.27
 -11 -10   0   -0.60    0.38
 -11  10   0   -0.19    0.41
  11 -10   0   -0.32    0.31
 -12  10   0    0.90    0.48
 -12 -10   0    1.67    0.46
 -12  10   0    1.36    0.36
 -12 -10   0    1.88    0.42
  12 -10   0    2.70    0.45
 -13  10   0   -0.42    0.44
 -13 -10   0    0.01    0.39
  13 -10   0    0.29    0.38
 -13 -10   0    0.33    0.48
 -14 -10   0   -0.03    0.49
 -14 -10   0    0.10    0.40
  14 -10   0    0.19    0.43
 -14  10   0   -0.16    0.46
   0 -11   0    0.15    0.19
   0  11   0    0.11    0.20
  -1 -11   0   -0.05    0.19
  -1  11   0   -0.07    0.20
  -1 -11   0   -0.16    0.18
  -1  11   0   -0.23    0.17
  -2 -11   0   -0.18    0.21
   2 -11   0    0.17    0.10
  -2 -11   0    0.35    0.11
  -2 -11   0    0.21    0.11
   2 -11   0    0.20    0.10
  -2  11   0    0.28    0.18
  -2 -11   0    0.42    0.21
  -2  11   0    0.35    0.22
  -3  11   0   -0.15    0.18
  -3 -11   0    0.07    0.21
  -3 -11   0    0.20    0.23
   3 -11   0    0.13    0.12
  -3 -11   0    0.20    0.12
  -3  11   0    0.05    0.23
  -4  11   0    2.59    0.35
  -4  11   0    2.94    0.29
  -4 -11   0    3.14    0.27
  -4 -11   0    3.52    0.33
  -4 -11   0    3.34    0.38
   4 -11   0    3.61    0.30
  -4 -11   0    3.57    0.30
   4 -11   0    3.35    0.27
  -5 -11   0   -0.01    0.18
  -5 -11   0   -0.05    0.24
  -5  11   0    0.29    0.28
  -5 -11   0    0.06    0.18
  -5  11   0   -0.05    0.18
  -5 -11   0   -0.14    0.15
   5 -11   0    0.17    0.18
   5 -11   0   -0.04    0.18
   6 -11   0    0.05    0.20
   6 -11   0    0.02    0.17
  -6  11   0   -0.36    0.29
  -6 -11   0    0.05    0.15
  -6 -11   0    0.00    0.20
  -6 -11   0   -0.27    0.16
  -6 -11   0   -0.08    0.25
  -6  11   0   -0.06    0.20
  -7 -11   0    0.06    0.23
   7 -11   0    0.21    0.19
  -7 -11   0    0.42    0.19
  -7 -11   0   -0.06    0.15
   7 -11   0    0.04    0.23
  -7  11   0   -0.24    0.20
  -7 -11   0    0.21    0.29
  -7  11   0    0.00    0.33
  -8 -11   0    0.27    0.26
  -8  11   0    0.94    0.36
  -8  11   0    0.58    0.24
  -8 -11   0    0.64    0.34
  -8 -11   0    0.47    0.16
   8 -11   0    0.52    0.27
  -9 -11   0   -0.13    0.34
  -9  11   0   -0.12    0.23
  -9 -11   0   -0.23    0.15
  -9  11   0    0.23    0.39
  -9 -11   0    0.02    0.30
   9 -11   0   -0.11    0.28
 -10 -11   0    2.52    0.39
 -10  11   0    2.95    0.48
 -10  11   0    1.85    0.34
  10 -11   0    2.11    0.36
 -10 -11   0    1.74    0.42
  11 -11   0    0.20    0.34
 -11 -11   0    0.13    0.34
 -11  11   0    0.20    0.47
 -11  11   0   -0.28    0.25
 -11 -11   0    0.11    0.41
 -12 -11   0    4.26    0.59
  12 -11   0    5.08    0.53
 -12  11   0    4.62    0.62
 -12 -11   0    5.98    0.56
  13 -11   0    0.30    0.73
 -13 -11   0   -0.46    0.46
 -13 -11   0    0.43    0.47
 -13  11   0    0.39    0.49
   0  12   0  112.58    4.30
   0 -12   0  113.94    4.27
  -1  12   0    0.26    0.23
  -1  12   0   -0.08    0.20
  -1 -12   0   -0.05    0.23
  -1 -12   0    0.18    0.21
  -2  12   0   47.42    1.85
  -2  12   0   46.69    1.90
   2 -12   0   45.98    1.75
  -2 -12   0   45.82    1.75
  -2 -12   0   46.92    1.90
  -2 -12   0   46.68    1.75
   2 -12   0   47.66    1.75
  -2 -12   0   46.78    1.87
  -3 -12   0    0.07    0.23
  -3  12   0   -0.05    0.20
   3 -12   0    0.28    0.14
  -3 -12   0    0.10    0.14
   3 -12   0    0.09    0.13
  -3  12   0   -0.05    0.26
  -3 -12   0    0.00    0.12
  -3 -12   0   -0.22    0.24
  -4 -12   0   23.07    1.03
  -4 -12   0   21.03    1.00
  -4  12   0   22.15    1.08
  -4 -12   0   21.22    0.90
   4 -12   0   22.90    0.91
  -4 -12   0   22.72    0.92
   4 -12   0   22.57    0.91
  -4  12   0   21.97    0.98
   5 -12   0    0.05    0.17
  -5 -12   0    0.05    0.26
  -5 -12   0   -0.13    0.19
   5 -12   0   -0.13    0.18
  -5 -12   0    0.02    0.20
  -5  12   0    0.00    0.29
  -5 -12   0    0.10    0.17
  -5  12   0   -0.30    0.19
   6 -12   0   11.57    0.61
  -6 -12   0   12.17    0.62
  -6 -12   0   11.21    0.55
  -6  12   0   11.07    0.80
  -6  12   0   11.53    0.63
  -6 -12   0   11.50    0.72
  -6 -12   0   11.48    0.62
   7 -12   0    0.36    0.24
   7 -12   0   -0.36    0.18
  -7  12   0    0.15    0.21
  -7 -12   0   -0.08    0.30
  -7 -12   0    0.06    0.15
  -7 -12   0    0.01    0.24
  -7 -12   0    0.13    0.20
  -7  12   0   -0.24    0.33
  -8 -12   0    7.79    0.70
  -8 -12   0    8.13    0.61
  -8  12   0    6.28    0.60
  -8 -12   0    7.94    0.41
  -8  12   0    7.55    0.53
   8 -12   0    9.10    0.59
  -9 -12   0   -0.23    0.36
  -9 -12   0    0.05    0.30
  -9  12   0    0.12    0.39
  -9  12   0   -0.31    0.22
   9 -12   0   -0.41    0.28
  10 -12   0    0.65    0.34
 -10 -12   0    0.66    0.40
 -10  12   0   -0.39    0.22
 -10 -12   0    0.01    0.32
 -10  12   0    0.26    0.43
 -11  12   0    0.24    0.45
 -11 -12   0   -0.79    0.39
  11 -12   0    0.01    0.35
 -11 -12   0    0.14    0.36
 -12  12   0    0.85    0.65
 -12 -12   0    0.66    0.52
 -12 -12   0   -0.34    0.36
  12 -12   0   -0.48    0.33
 -13 -12   0   -0.50    0.46
  13 -12   0    0.19    0.39
 -13  12   0    0.72    0.54
 -13 -12   0    0.04    0.39
   0  13   0   -0.16    0.24
   0 -13   0    0.05    0.21
  -1  13   0    0.15    0.31
   1 -13   0   -0.03    0.20
  -1 -13   0    0.18    0.25
  -1 -13   0    0.05    0.26
  -2 -13   0    1.44    0.28
  -2  13   0    1.38    0.25
  -2  13   0    1.18    0.30
   2 -13   0    1.50    0.14
  -2 -13   0    1.14    0.30
  -2 -13   0    1.37    0.15
  -2 -13   0    1.29    0.14
   2 -13   0    1.51    0.14
  -3 -13   0    0.30    0.14
   3 -13   0    0.16    0.14
   3 -13   0    0.02    0.13
  -3 -13   0   -0.02    0.25
  -3  13   0   -0.16    0.27
  -3 -13   0    0.17    0.15
  -3 -13   0    0.01    0.27
  -3  13   0    0.28    0.22
   4 -13   0    9.55    0.49
  -4  13   0   10.52    0.71
  -4 -13   0    9.67    0.61
   4 -13   0    9.83    0.48
  -4 -13   0   10.44    0.51
  -4  13   0    9.78    0.58
  -4 -13   0    9.94    0.65
  -4 -13   0    9.45    0.48
  -5  13   0    0.42    0.22
  -5  13   0    0.05    0.32
  -5 -13   0   -0.03    0.20
  -5 -13   0    0.03    0.17
   5 -13   0    0.04    0.17
  -5 -13   0    0.12    0.20
   5 -13   0    0.00    0.19
  -5 -13   0   -0.06    0.27
  -6  13   0   12.81    0.66
  -6 -13   0   11.81    0.58
  -6 -13   0   12.32    0.66
  -6  13   0   13.23    0.85
   6 -13   0   13.00    0.64
  -6 -13   0   12.80    0.77
  -6 -13   0   11.29    0.60
   6 -13   0   11.91    0.61
  -7 -13   0    0.19    0.26
   7 -13   0    0.17    0.24
   7 -13   0    0.27    0.21
  -7 -13   0   -0.04    0.32
  -7  13   0    0.02    0.35
  -7 -13   0    0.16    0.15
  -7  13   0    0.07    0.21
   8 -13   0    7.23    0.56
  -8 -13   0    6.00    0.57
  -8  13   0    6.18    0.61
  -8  13   0    5.53    0.46
  -8 -13   0    5.36    0.60
  -9 -13   0   -0.64    0.34
  -9 -13   0   -0.04    0.31
  -9  13   0    0.09    0.41
   9 -13   0   -0.07    0.29
  10 -13   0    1.16    0.35
 -10  13   0    0.76    0.48
 -10 -13   0    0.34    0.40
 -10 -13   0    0.75    0.36
 -11 -13   0   -0.23    0.41
 -11  13   0    0.26    0.49
  11 -13   0   -0.21    0.34
 -11 -13   0    0.19    0.38
  12 -13   0   -0.18    0.37
 -12 -13   0    0.40    0.45
 -12 -13   0   -0.10    0.35
 -12  13   0    0.05    0.51
   0 -14   0    1.86    0.28
  -1 -14   0   -0.12    0.24
  -1  14   0   -0.06    0.26
  -1 -14   0    0.23    0.30
   1 -14   0   -0.09    0.24
  -2 -14   0    8.35    0.62
  -2 -14   0    7.34    0.36
  -2 -14   0    7.44    0.57
  -2  14   0    7.33    0.64
  -2 -14   0    7.97    0.38
  -3 -14   0   -0.02    0.16
  -3  14   0    0.24    0.23
   3 -14   0    0.02    0.14
   3 -14   0   -0.18    0.14
  -3 -14   0   -0.05    0.14
  -3 -14   0    0.37    0.30
  -3 -14   0    0.16    0.27
  -3  14   0   -0.28    0.29
  -4 -14   0    0.49    0.20
   4 -14   0    0.47    0.17
  -4  14   0    0.09    0.30
  -4 -14   0    0.52    0.17
  -4 -14   0    0.66    0.27
   4 -14   0    0.45    0.19
  -4  14   0    0.44    0.24
  -4 -14   0    0.37    0.29
  -5 -14   0    0.03    0.21
  -5  14   0    0.14    0.34
  -5 -14   0   -0.32    0.21
  -5 -14   0    0.19    0.30
   5 -14   0    0.03    0.20
  -5 -14   0   -0.14    0.17
  -5  14   0    0.10    0.21
   5 -14   0   -0.13    0.17
   6 -14   0    8.61    0.54
  -6  14   0    7.26    0.74
  -6  14   0    7.04    0.49
  -6 -14   0    6.95    0.64
  -6 -14   0    5.72    0.43
  -6 -14   0    6.97    0.42
   6 -14   0    6.64    0.45
  -6 -14   0    7.65    0.57
   7 -14   0    0.38    0.26
  -7 -14   0    0.34    0.27
  -7 -14   0   -0.18    0.38
  -7  14   0    0.38    0.39
  -7  14   0   -0.24    0.21
  -8 -14   0    0.66    0.31
  -8  14   0    0.14    0.40
  -8  14   0    0.44    0.22
  -8 -14   0   -0.39    0.35
   8 -14   0    0.13    0.29
   9 -14   0    0.20    0.31
  -9 -14   0    0.20    0.32
  -9 -14   0    0.07    0.40
  -9  14   0   -0.33    0.42
 -10 -14   0    0.87    0.43
 -10 -14   0    0.14    0.35
  10 -14   0    0.90    0.37
 -10  14   0    0.64    0.49
 -11 -14   0   -0.26    0.42
 -11  14   0    0.31    0.51
  11 -14   0    0.11    0.36
 -11 -14   0    0.49    0.37
   0 -15   0    0.45    0.31
   0 -15   0    0.34    0.25
   1 -15   0   -0.08    0.23
  -1 -15   0   -0.60    0.29
  -1 -15   0   -0.17    0.25
  -1  15   0    0.06    0.29
  -2  15   0    0.62    0.33
   2 -15   0    0.53    0.24
  -2 -15   0    0.50    0.37
  -2 -15   0    0.26    0.27
  -3 -15   0   -0.01    0.17
  -3 -15   0   -0.16    0.29
   3 -15   0    0.05    0.14
   3 -15   0    0.02    0.15
  -3  15   0   -0.10    0.30
  -3 -15   0    0.32    0.29
   3 -15   0   -0.02    0.25
  -3 -15   0   -0.01    0.15
   4 -15   0   -0.22    0.27
  -4 -15   0   -0.39    0.28
  -4 -15   0   -0.38    0.25
  -4 -15   0    0.06    0.20
  -4  15   0   -0.15    0.32
  -4 -15   0   -0.09    0.17
   4 -15   0   -0.10    0.18
  -5  15   0   -0.05    0.34
  -5 -15   0    0.12    0.18
  -5 -15   0   -0.32    0.20
  -5 -15   0   -0.03    0.31
  -5  15   0   -0.08    0.24
   5 -15   0   -0.26    0.18
  -6 -15   0    0.23    0.25
  -6  15   0   -0.30    0.33
  -6  15   0   -0.27    0.36
   6 -15   0   -0.11    0.23
   6 -15   0    0.04    0.21
  -6 -15   0    0.07    0.20
  -6 -15   0    0.36    0.38
  -7 -15   0    0.30    0.28
   7 -15   0   -0.04    0.26
  -7 -15   0   -0.47    0.33
  -7  15   0   -0.02    0.39
   8 -15   0    0.64    0.30
  -8 -15   0    0.28    0.30
  -8 -15   0    0.06    0.38
  -8  15   0   -0.14    0.43
  -9  15   0   -0.41    0.43
   9 -15   0   -0.15    0.32
  -9 -15   0    0.05    0.40
  -9 -15   0    0.38    0.34
 -10  15   0    1.00    0.56
 -10 -15   0    0.71    0.57
 -10 -15   0    0.72    0.41
  10 -15   0    0.34    0.35
 -11 -15   0    0.34    0.53
  11 -15   0   -0.02    0.66
 -11  15   0   -0.73    0.53
 -11 -15   0   -0.64    0.44
   0 -16   0   27.66    1.32
   0 -16   0   27.61    1.22
  -1 -16   0    0.27    0.27
  -1 -16   0    0.52    0.35
   1 -16   0   -0.20    0.24
  -2  16   0   12.79    0.87
  -2 -16   0   13.28    0.86
  -2 -16   0   14.40    0.80
   2 -16   0   15.54    0.75
  -3  16   0    0.28    0.34
   3 -16   0   -0.05    0.14
  -3 -16   0    0.06    0.18
  -3 -16   0   -0.11    0.29
  -3 -16   0   -0.85    0.30
   3 -16   0    0.00    0.23
   3 -16   0   -0.03    0.16
  -3 -16   0    0.10    0.15
  -4 -16   0    5.75    0.41
  -4 -16   0    5.59    0.59
  -4  16   0    5.07    0.54
   4 -16   0    5.58    0.37
   4 -16   0    6.10    0.48
   4 -16   0    6.27    0.40
  -4 -16   0    5.20    0.37
  -5 -16   0    0.06    0.18
  -5  16   0   -0.01    0.38
  -5 -16   0   -0.05    0.23
   5 -16   0    0.15    0.22
  -5 -16   0    0.10    0.32
   5 -16   0    0.21    0.19
  -6  16   0   12.56    0.78
  -6 -16   0   13.20    0.83
   6 -16   0   12.82    0.68
  -6 -16   0   11.59    0.69
  -6  16   0   13.07    0.92
   7 -16   0   -0.12    0.27
  -7 -16   0    0.10    0.36
  -7 -16   0    0.26    0.30
  -7  16   0    0.03    0.39
  -8 -16   0    0.31    0.32
  -8 -16   0    0.43    0.40
  -8  16   0    0.54    0.48
   8 -16   0    0.22    0.31
  -9 -16   0    0.19    0.33
  -9 -16   0   -0.95    0.70
  -9  16   0    0.08    0.64
   9 -16   0    0.26    0.33
  10 -16   0   -0.06    0.44
 -10 -16   0    0.50    0.44
 -10 -16   0   -0.15    0.41
 -10  16   0    0.72    0.54
   0 -17   0   -0.36    0.25
   0 -17   0   -0.12    0.35
  -1 -17   0    0.15    0.36
   1 -17   0    0.03    0.35
   1 -17   0    0.03    0.25
  -1 -17   0   -0.24    0.27
  -2 -17   0    3.29    0.39
   2 -17   0    2.82    0.33
  -2 -17   0    3.09    0.46
  -2  17   0    2.71    0.45
   3 -17   0   -0.01    0.24
  -3 -17   0   -0.26    0.31
  -4 -17   0    2.80    0.40
  -4  17   0    2.53    0.46
   4 -17   0    3.25    0.34
   4 -17   0    2.63    0.24
  -4 -17   0    2.78    0.24
  -4 -17   0    2.68    0.27
   4 -17   0    2.77    0.31
  -5 -17   0   -0.14    0.19
   5 -17   0    0.08    0.23
  -5 -17   0    0.11    0.25
  -5  17   0    0.38    0.40
  -5 -17   0    0.10    0.34
  -6 -17   0    7.20    0.56
  -6  17   0    6.63    0.67
  -6 -17   0    7.23    0.70
   6 -17   0    7.17    0.53
   7 -17   0   -0.09    0.28
  -7 -17   0    0.28    0.30
  -7  17   0   -0.20    0.42
  -7 -17   0   -0.11    0.38
  -8 -17   0    0.37    0.32
  -8 -17   0   -0.10    0.65
  -8  17   0   -0.95    0.46
   8 -17   0    0.35    0.31
  -9  17   0   -0.22    0.45
  -9 -17   0    0.55    0.43
   0 -18   0   -1.07    0.34
   0 -18   0   -0.09    0.27
   1 -18   0   -0.09    0.25
  -1 -18   0   -0.66    0.35
   2 -18   0    7.12    0.54
  -2 -18   0    6.28    0.60
  -2 -18   0    5.30    0.57
   2 -18   0    7.43    0.70
  -3 -18   0   -0.01    0.30
   3 -18   0    0.30    0.25
  -3  18   0    0.34    0.39
  -4 -18   0    2.38    0.40
  -4  18   0    2.74    0.51
  -4 -18   0    2.33    0.26
  -5 -18   0    0.07    0.24
  -5  18   0   -0.04    0.42
  -5 -18   0   -0.14    0.35
   5 -18   0   -0.25    0.22
  -6 -18   0    1.40    0.40
  -6  18   0    2.41    0.51
   7 -18   0   -0.09    0.29
  -7 -18   0    0.28    0.30
  -7 -18   0   -0.01    0.41
  -7  18   0   -0.67    0.41
  -8 -18   0   -0.25    0.50
  -8  18   0    0.76    0.82
   0 -19   0   -0.24    0.36
   0 -19   0   -0.19    0.28
   1 -19   0    0.41    0.38
  -1 -19   0    0.03    0.28
   1 -19   0   -0.27    0.29
  -2 -19   0    2.25    0.38
   2 -19   0    2.39    0.47
  -3 -19   0   -0.01    0.31
   3 -19   0    0.44    0.39
  -4 -19   0    0.01    0.33
  -4  19   0    0.90    0.45
  -5 -19   0   -0.03    0.22
  -5 -19   0    0.01    0.55
  -6 -19   0   -0.14    0.27
  -6  19   0    0.67    0.46
  -6 -19   0    0.15    0.37
   6 -19   0    0.26    0.25
   1 -20   0   -0.48    0.40
  -1 -20   0    0.16    0.29
  -2 -20   0    1.69    0.35
   2 -20   0    0.71    0.43
  -3 -20   0   -0.81    0.37
  -4 -20   0    4.16    0.47
   4 -20   0    3.11    0.50
   1   0  -1   -0.57    0.05
  -1   0  -1   -0.48    0.06
  -1   0   1   -0.65    0.05
  -1   0   1   -0.65    0.05
  -2   0  -1   -0.03    0.04
  -2   0  -1   -0.05    0.04
  -2   0   1   -0.06    0.04
   2   0   1   -0.05    0.04
  -2   0   1   -0.09    0.04
   2   0   1    0.05    0.04
   2   0   1   -0.01    0.04
   2   0  -1   -0.02    0.04
  -2   0  -1   -0.01    0.05
  -2   0  -1   -0.01    0.04
  -2   0   1   -0.05    0.05
  -2   0   1   -0.13    0.04
   2   0  -1   -0.06    0.04
   2   0  -1   -0.05    0.04
   2   0  -1    0.03    0.04
   3   0   1    0.06    0.06
   3   0   1   -0.05    0.06
   3   0  -1    0.09    0.06
  -3   0   1    0.03    0.06
  -3   0   1    0.09    0.07
   3   0  -1    0.02    0.06
  -3   0  -1   -0.08    0.07
   3   0   1   -0.01    0.06
  -3   0   1    0.00    0.07
   3   0   1    0.08    0.06
  -3   0  -1   -0.12    0.06
  -3   0   1   -0.07    0.06
   3   0  -1   -0.08    0.06
  -3   0  -1    0.11    0.06
   3   0  -1   -0.02    0.05
  -3   0  -1    0.05    0.06
  -4   0  -1    0.02    0.09
   4   0  -1   -0.01    0.09
   4   0   1   -0.02    0.07
   4   0   1   -0.14    0.07
   4   0  -1    0.04    0.07
   4   0   1    0.00    0.08
  -4   0   1   -0.14    0.06
  -4   0  -1    0.06    0.08
  -4   0  -1   -0.03    0.08
   4   0  -1    0.05    0.07
  -4   0   1   -0.04    0.08
   4   0   1    0.06    0.07
  -4   0   1    0.04    0.09
   4   0  -1   -0.02    0.07
  -4   0  -1   -0.07    0.07
  -4   0   1    0.03    0.08
  -5   0  -1    0.20    0.12
   5   0  -1    0.02    0.09
  -5   0   1   -0.02    0.10
   5   0   1   -0.02    0.09
  -5   0  -1    0.03    0.11
  -5   0   1    0.01    0.13
  -5   0  -1    0.02    0.09
  -5   0   1   -0.02    0.09
   5   0   1    0.04    0.11
   5   0   1   -0.02    0.08
   5   0  -1   -0.15    0.09
  -5   0  -1   -0.08    0.10
  -6   0   1    0.09    0.14
  -6   0  -1    0.46    0.16
   6   0  -1   -0.04    0.13
   6   0   1    0.08    0.13
  -6   0   1   -0.03    0.14
  -6   0  -1    0.12    0.13
  -6   0  -1    0.02    0.13
  -6   0   1    0.14    0.14
  -7   0  -1   -0.08    0.17
  -7   0   1    0.01    0.15
  -7   0  -1    0.04    0.16
   7   0  -1    0.21    0.16
   7   0   1   -0.37    0.14
  -7   0   1    0.08    0.17
  -7   0   1    0.19    0.18
  -7   0  -1   -0.10    0.15
  -8   0  -1    0.13    0.19
  -8   0  -1    0.03    0.18
  -8   0  -1    0.05    0.23
  -8   0   1    0.26    0.20
  -8   0   1   -0.16    0.22
  -8   0   1   -0.04    0.19
   8   0  -1    0.08    0.18
   8   0   1    0.12    0.19
   9   0  -1    0.01    0.20
  -9   0   1    0.14    0.25
  -9   0  -1    0.13    0.21
   9   0   1    0.16    0.22
  -9   0   1   -0.12    0.22
  -9   0  -1   -0.18    0.26
  -9   0  -1   -0.18    0.20
  -9   0   1    0.07    0.21
  10   0  -1   -0.12    0.24
 -10   0   1   -0.16    0.23
  10   0   1   -0.09    0.24
 -10   0   1   -0.06    0.35
 -10   0  -1   -0.01    0.23
 -10   0  -1   -0.20    0.29
 -10   0  -1    0.03    0.24
 -10   0   1   -0.10    0.25
  11   0   1   -0.13    0.26
 -11   0   1    0.10    0.28
 -11   0   1   -0.08    0.27
 -11   0   1   -0.08    0.34
  11   0  -1   -0.25    0.28
 -11   0  -1    0.10    0.26
 -11   0  -1    0.26    0.35
 -11   0  -1    0.05    0.26
 -12   0  -1   -0.17    0.26
 -12   0   1   -0.05    0.30
 -12   0  -1   -0.45    0.37
  12   0   1    0.10    0.30
 -12   0   1    0.25    0.29
  12   0  -1   -0.14    0.29
 -12   0   1   -0.49    0.38
 -12   0  -1    0.28    0.31
 -13   0   1    0.08    0.45
 -13   0  -1    0.02    0.44
 -13   0   1   -0.49    0.28
  13   0   1   -0.55    0.30
  13   0  -1   -0.64    0.31
 -13   0  -1   -0.36    0.29
 -13   0   1   -0.07    0.33
 -13   0  -1   -0.14    0.30
 -14   0   1    0.35    0.49
 -14   0  -1   -0.30    0.48
 -14   0  -1   -0.31    0.33
 -15   0   1   -0.26    0.34
 -15   0  -1    0.14    0.54
 -15   0  -1    0.28    0.33
 -15   0   1   -1.14    0.54
 -16   0  -1    0.37    0.34
 -16   0   1   -0.57    0.77
 -16   0   1    0.37    0.37
 -16   0  -1   -0.45    0.81
  -1   1   1   21.86    0.74
   1   1  -1   19.56    0.76
  -1  -1  -1   21.17    0.75
   1  -1   1   21.67    0.75
   1   1  -1   17.21    0.76
  -1  -1  -1   20.55    0.75
   1  -1   1   16.23    0.75
  -1  -1   1   21.61    0.75
   1   1   1   16.56    0.75
  -1   1  -1   21.09    0.75
  -1  -1   1   21.59    0.75
   1  -1  -1   20.82    0.75
   1   1   1   18.95    0.74
  -1   1  -1   21.53    0.76
  -2   1   1  543.04   19.76
   2  -1   1  545.59   19.76
  -2  -1  -1  528.34   19.76
   2   1  -1  514.13   19.75
   2   1  -1  531.80   19.75
   2  -1   1  541.74   19.75
  -2  -1  -1  529.68   19.76
   2  -1   1  523.44   19.76
  -2  -1  -1  551.32   19.75
   2  -1   1  536.18   19.76
   2   1  -1  542.10   19.76
  -2   1   1  540.66   19.75
  -2   1   1  560.67   19.76
   2   1  -1  546.01   19.76
  -2  -1  -1  533.94   19.76
  -2   1   1  550.27   19.75
  -2  -1   1  535.56   19.76
   2   1   1  528.94   19.76
  -2   1  -1  559.26   19.76
   2  -1  -1  563.35   19.76
   2   1   1  530.59   19.76
   2  -1  -1  532.56   19.76
   2   1   1  553.49   19.76
   2  -1  -1  540.91   19.76
   2  -1  -1  558.20   19.75
  -2   1  -1  530.08   19.75
  -2   1  -1  530.55   19.75
   2   1   1  521.80   19.75
  -2  -1   1  534.52   19.75
  -2  -1   1  544.62   19.76
  -2   1  -1  549.45   19.76
  -2  -1   1  540.78   19.75
   3   1  -1  180.09    6.74
   3  -1   1  185.92    6.74
  -3  -1  -1  181.37    6.74
   3   1  -1  173.69    6.73
  -3   1   1  190.79    6.75
  -3   1   1  186.49    6.74
   3  -1   1  180.63    6.73
  -3  -1  -1  191.39    6.73
   3   1  -1  185.19    6.74
  -3   1   1  184.29    6.73
   3  -1   1  185.73    6.74
  -3   1   1  177.99    6.74
   3   1  -1  181.14    6.74
   3  -1   1  181.47    6.74
  -3  -1  -1  184.63    6.74
   3   1   1  177.34    6.74
   3   1   1  178.33    6.73
   3  -1  -1  185.33    6.74
  -3  -1   1  181.83    6.74
  -3  -1   1  179.28    6.74
  -3  -1   1  186.24    6.74
  -3   1  -1  182.57    6.74
  -3   1  -1  179.10    6.74
  -3  -1   1  188.25    6.73
  -3   1  -1  184.44    6.74
   3   1   1  188.91    6.74
  -3   1  -1  188.43    6.74
   3  -1  -1  179.44    6.74
   3  -1  -1  182.14    6.76
   3  -1  -1  184.59    6.73
   4  -1   1   21.22    0.86
  -4  -1  -1   22.65    0.88
   4   1  -1   22.05    0.87
  -4   1   1   21.33    0.86
   4   1  -1   22.02    0.87
   4   1  -1   21.06    0.86
  -4   1   1   21.87    0.87
  -4  -1  -1   22.07    0.87
  -4  -1  -1   21.60    0.87
  -4  -1  -1   22.74    0.86
   4   1  -1   22.28    0.87
   4  -1   1   21.75    0.87
   4  -1   1   22.83    0.87
  -4   1   1   22.29    0.87
  -4   1   1   22.55    0.88
  -4  -1   1   22.81    0.88
   4  -1  -1   23.00    0.88
  -4  -1   1   23.53    0.87
  -4  -1   1   21.64    0.87
   4  -1  -1   21.85    0.86
  -4   1  -1   21.64    0.87
   4   1   1   21.74    0.87
   4  -1  -1   22.57    0.87
   4   1   1   22.80    0.87
  -4   1  -1   21.84    0.87
  -4   1  -1   22.60    0.87
   4   1   1   22.18    0.86
  -4   1  -1   22.62    0.87
   4  -1  -1   22.35    0.87
   4   1   1   20.71    0.87
  -5   1   1    0.94    0.14
  -5   1   1    1.06    0.14
  -5  -1  -1    1.24    0.14
   5   1  -1    1.11    0.13
   5   1  -1    1.29    0.15
  -5  -1  -1    1.26    0.14
  -5  -1  -1    1.06    0.15
   5  -1   1    1.25    0.15
  -5  -1  -1    0.78    0.14
   5  -1   1    1.16    0.14
  -5   1   1    1.24    0.16
  -5   1  -1    1.09    0.14
  -5  -1   1    1.02    0.14
  -5  -1   1    1.44    0.15
  -5   1  -1    0.84    0.17
  -5   1  -1    0.96    0.14
  -5  -1   1    1.13    0.14
  -5  -1   1    1.08    0.15
   5  -1  -1    1.00    0.13
   5   1   1    1.09    0.14
   5   1   1    1.41    0.15
   5   1   1    0.97    0.11
   5  -1  -1    1.03    0.14
   6  -1   1    1.81    0.17
  -6   1   1    2.69    0.27
  -6   1   1    1.84    0.20
  -6   1   1    1.64    0.18
  -6  -1  -1    1.58    0.17
  -6  -1  -1    1.86    0.18
  -6  -1  -1    1.83    0.20
  -6  -1  -1    2.00    0.21
   6  -1   1    1.87    0.25
   6   1  -1    1.57    0.18
  -6   1  -1    1.67    0.18
  -6  -1   1    2.14    0.21
  -6  -1   1    1.64    0.18
   6   1   1    1.69    0.18
  -6   1  -1    1.76    0.20
  -6  -1   1    2.45    0.25
   6  -1  -1    1.59    0.17
  -6   1  -1    1.74    0.19
  -6  -1   1    1.61    0.17
   6  -1  -1    1.72    0.22
  -7   1   1   18.30    0.82
   7  -1   1   17.99    0.82
  -7   1   1   19.47    0.83
  -7   1   1   18.15    0.81
  -7  -1  -1   17.49    0.81
  -7  -1  -1   18.93    0.83
  -7  -1  -1   18.71    0.80
   7   1  -1   19.17    0.82
  -7   1  -1   18.55    0.83
  -7   1  -1   19.70    0.82
   7   1   1   19.01    0.82
  -7   1  -1   18.58    0.81
  -7  -1   1   18.79    0.81
  -7  -1   1   18.24    0.82
  -7  -1   1   19.97    0.83
   7  -1  -1   18.44    0.82
   8   1  -1   -0.13    0.19
  -8  -1  -1   -0.09    0.21
  -8  -1  -1    0.20    0.19
  -8   1   1    0.24    0.18
  -8  -1  -1    0.09    0.18
  -8   1   1    0.17    0.21
   8  -1   1    0.10    0.19
  -8   1   1   -0.08    0.22
  -8   1  -1    0.30    0.23
  -8   1  -1    0.18    0.19
  -8   1  -1   -0.13    0.17
  -8  -1   1    0.06    0.18
   8   1   1    0.45    0.20
  -8  -1   1   -0.19    0.21
   8  -1  -1    0.16    0.19
  -8  -1   1    0.17    0.19
  -9   1   1    5.54    0.48
   9  -1   1    4.41    0.45
  -9   1   1    4.54    0.40
  -9  -1  -1    4.84    0.41
  -9  -1  -1    5.14    0.43
  -9  -1  -1    5.55    0.46
   9   1   1    5.36    0.52
  -9  -1   1    4.91    0.49
  -9   1  -1    5.40    0.53
   9  -1  -1    5.35    0.45
  -9  -1   1    4.37    0.43
  -9  -1   1    5.19    0.44
  -9   1  -1    4.63    0.48
  -9   1  -1    5.24    0.46
 -10  -1  -1    1.30    0.26
  10  -1   1    1.37    0.30
 -10   1   1    1.14    0.40
 -10   1   1    1.55    0.31
 -10  -1  -1    1.59    0.29
 -10   1   1    1.48    0.27
 -10  -1  -1    0.70    0.31
  10   1  -1    1.08    0.26
  10  -1  -1    1.40    0.29
 -10  -1   1    1.29    0.34
 -10   1  -1    1.00    0.39
 -10   1  -1    0.92    0.25
 -10  -1   1    0.73    0.26
  10   1   1    1.37    0.29
 -10  -1   1    1.35    0.29
 -11  -1  -1    9.98    0.65
 -11   1   1    9.69    0.68
 -11   1   1   10.77    0.79
  11   1  -1    8.56    0.66
 -11  -1  -1   10.73    0.77
 -11  -1  -1   10.46    0.67
 -11   1   1   10.61    0.70
  11  -1   1   11.25    0.71
 -11  -1   1   10.10    0.77
  11   1   1   10.13    0.67
 -11  -1   1   10.45    0.70
 -11  -1   1   10.53    0.66
 -11   1  -1    9.48    0.80
 -11   1  -1   11.32    0.70
 -11   1  -1   10.78    0.65
  11  -1  -1   11.16    0.70
 -12   1   1    1.26    0.46
 -12   1   1    2.26    0.33
 -12   1   1    1.53    0.36
 -12  -1  -1    2.28    0.44
  12   1  -1    1.10    0.34
  12  -1   1    1.84    0.36
 -12  -1  -1    1.49    0.33
 -12  -1  -1    1.70    0.34
 -12  -1   1    1.96    0.35
  12  -1  -1    1.64    0.37
 -12   1  -1    1.71    0.34
 -12   1  -1    1.15    0.45
 -12  -1   1    1.70    0.36
 -12   1  -1    1.48    0.36
  12   1   1    1.76    0.34
 -12  -1   1    1.29    0.43
 -13   1   1    3.42    0.43
 -13   1   1    2.02    0.39
  13  -1   1    2.01    0.46
  13   1  -1    2.90    0.43
 -13  -1  -1    2.68    0.51
 -13   1   1    2.89    0.56
 -13  -1  -1    2.54    0.37
 -13  -1  -1    2.05    0.47
 -13   1  -1    2.74    0.41
 -13  -1   1    2.59    0.50
 -13   1  -1    2.45    0.38
 -13  -1   1    2.79    0.40
  13   1   1    2.89    0.41
 -13  -1   1    2.72    0.45
 -13   1  -1    3.14    0.55
 -14   1   1    0.20    0.54
 -14  -1  -1   -0.12    0.30
  14  -1   1   -0.23    0.35
 -14  -1  -1   -0.28    0.46
 -14  -1  -1    0.13    0.35
 -14   1   1    0.55    0.37
 -14  -1   1   -0.80    0.43
  14  -1  -1   -0.46    0.35
 -14   1  -1   -0.35    0.36
 -14  -1   1    0.09    0.34
 -14  -1   1   -0.29    0.32
 -14   1  -1    0.24    0.51
 -15   1   1    0.87    0.57
 -15  -1  -1   -0.01    0.55
 -15   1   1    0.45    0.36
 -15  -1  -1    0.07    0.31
 -15  -1   1    0.06    0.33
 -15  -1   1    1.04    0.54
 -15   1  -1    0.58    0.58
 -15   1  -1    0.39    0.36
 -16   1   1    0.52    0.43
 -16   1   1    0.03    0.67
 -16  -1  -1    0.32    0.63
 -16  -1  -1    0.12    0.32
 -16  -1   1    0.68    0.37
 -16   1  -1    1.27    1.01
 -16  -1   1   -0.25    0.78
 -16   1  -1    0.90    0.37
   0  -2  -1   29.99    1.28
   0  -2   1   31.54    1.29
   0   2   1   40.18    1.29
   0   2  -1   38.62    1.30
   0   2   1   38.22    1.29
   0  -2  -1   29.20    1.29
   0  -2   1   30.47    1.29
   0   2  -1   38.32    1.30
  -1  -2  -1  425.81   15.66
   1   2  -1  416.45   15.65
   1   2  -1  435.18   15.65
   1  -2   1  446.43   15.66
  -1  -2  -1  430.10   15.66
   1   2  -1  419.47   15.67
  -1  -2  -1  433.21   15.66
  -1   2   1  433.22   15.67
  -1   2   1  433.20   15.66
  -1   2   1  429.44   15.67
  -1   2   1  430.73   15.65
   1  -2   1  372.10   15.68
   1   2  -1  440.62   15.68
   1  -2   1  438.22   15.67
   1  -2  -1  430.86   15.67
   1   2   1  421.34   15.65
  -1   2  -1  429.96   15.65
   1  -2  -1  426.48   15.66
  -1  -2   1  418.39   15.68
  -1  -2   1  445.57   15.68
   1  -2  -1  394.54   15.67
  -1   2  -1  435.10   15.65
  -1  -2   1  438.59   15.66
   1   2   1  428.89   15.67
   1   2   1  431.66   15.66
  -1   2  -1  444.89   15.68
  -1   2  -1  407.33   15.69
   2   2  -1    5.19    0.22
  -2  -2  -1    4.86    0.23
   2  -2   1    4.76    0.23
  -2  -2  -1    5.21    0.24
   2   2  -1    4.97    0.26
  -2   2   1    5.45    0.23
  -2  -2  -1    4.99    0.23
   2  -2   1    5.35    0.24
   2   2  -1    5.07    0.24
  -2  -2  -1    5.12    0.22
  -2   2   1    5.69    0.24
   2  -2   1    5.19    0.24
  -2   2   1    4.84    0.24
   2   2   1    4.85    0.22
  -2  -2   1    4.95    0.23
   2   2   1    5.28    0.24
   2  -2  -1    4.91    0.24
  -2  -2   1    4.62    0.24
  -2   2  -1    4.98    0.26
   2  -2  -1    4.63    0.24
   2   2   1    5.00    0.24
   2  -2  -1    4.86    0.22
  -2  -2   1    4.96    0.24
  -2   2  -1    4.96    0.22
   2  -2  -1    5.23    0.23
   3   2  -1  238.48    8.83
  -3   2   1  221.02    8.81
  -3  -2  -1  243.04    8.82
  -3  -2  -1  241.41    8.80
   3   2  -1  238.72    8.82
  -3  -2  -1  246.01    8.83
  -3  -2  -1  237.90    8.82
   3  -2   1  243.30    8.82
  -3   2   1  246.35    8.83
  -3   2   1  244.20    8.82
   3  -2   1  236.11    8.82
   3  -2   1  240.91    8.82
   3   2  -1  239.26    8.83
   3  -2   1  239.35    8.81
   3   2  -1  228.30    8.82
  -3   2   1  250.09    8.82
  -3   2  -1  242.11    8.83
   3   2   1  237.13    8.82
   3  -2  -1  242.34    8.81
   3  -2  -1  243.61    8.82
  -3  -2   1  237.69    8.81
   3   2   1  240.87    8.81
  -3  -2   1  244.14    8.83
  -3   2  -1  250.75    8.83
  -3  -2   1  238.93    8.81
  -3   2  -1  236.20    8.81
   3  -2  -1  239.64    8.82
   3  -2  -1  245.74    8.82
  -3   2  -1  225.71    8.83
   3   2   1  242.07    8.82
   3   2   1  238.59    8.83
  -3  -2   1  237.85    8.82
  -4  -2  -1    2.57    0.16
  -4   2   1    2.00    0.16
   4  -2   1    2.22    0.18
  -4  -2  -1    2.06    0.18
   4   2  -1    1.87    0.17
  -4  -2  -1    2.08    0.17
   4  -2   1    2.05    0.16
   4   2  -1    1.96    0.15
   4  -2   1    2.31    0.20
   4  -2   1    1.94    0.17
  -4   2   1    2.01    0.20
  -4   2   1    1.95    0.17
  -4  -2   1    1.75    0.17
  -4   2  -1    1.66    0.15
  -4   2  -1    2.26    0.20
  -4   2  -1    2.20    0.21
  -4  -2   1    1.89    0.16
   4  -2  -1    1.82    0.16
  -4  -2   1    1.90    0.18
   4   2   1    1.80    0.15
  -4  -2   1    2.02    0.17
   4   2   1    1.86    0.16
   4  -2  -1    2.20    0.18
   4   2   1    2.00    0.18
  -5   2   1   75.33    2.79
  -5  -2  -1   77.99    2.78
   5  -2   1   74.89    2.80
  -5   2   1   78.35    2.80
   5   2  -1   77.01    2.80
  -5   2   1   77.13    2.81
  -5  -2  -1   71.69    2.79
   5   2  -1   69.81    2.79
  -5  -2  -1   75.15    2.80
  -5  -2  -1   70.86    2.83
  -5   2  -1   76.45    2.81
  -5  -2   1   73.59    2.79
  -5  -2   1   75.39    2.80
  -5   2  -1   74.60    2.79
   5  -2  -1   72.78    2.79
  -5  -2   1   75.23    2.78
   5   2   1   68.77    2.78
   5   2   1   76.37    2.80
   5  -2  -1   73.51    2.78
  -6  -2  -1    3.07    0.28
  -6  -2  -1    2.87    0.27
  -6  -2  -1    3.15    0.31
  -6   2   1    3.02    0.32
  -6   2   1    3.49    0.31
   6   2  -1    3.14    0.27
   6  -2   1    3.31    0.28
  -6   2   1    2.78    0.26
  -6  -2   1    2.86    0.27
  -6   2  -1    2.94    0.25
   6  -2  -1    3.21    0.29
   6   2   1    2.83    0.27
  -6  -2   1    3.35    0.30
  -6   2  -1    3.22    0.32
  -6   2  -1    2.74    0.29
  -6  -2   1    2.76    0.26
  -7   2   1   14.50    0.67
  -7   2   1   13.27    0.62
  -7  -2  -1   13.32    0.65
   7  -2   1   12.49    0.60
  -7  -2  -1   13.33    0.63
  -7  -2  -1   13.74    0.60
   7  -2   1   12.69    0.63
  -7   2   1   12.99    0.65
  -7  -2  -1   11.41    0.65
   7   2  -1   13.77    0.62
  -7  -2   1   12.92    0.63
  -7  -2   1   13.65    0.64
  -7  -2   1   13.33    0.61
   7  -2  -1   12.32    0.60
   7   2   1   13.88    0.63
   7  -2  -1   13.61    0.63
  -7  -2   1   12.49    0.62
  -7   2  -1   12.56    0.61
  -7   2  -1   14.03    0.65
  -7   2  -1   12.78    0.66
   8  -2   1    1.18    0.23
  -8   2   1    1.50    0.22
  -8  -2  -1    1.48    0.25
  -8   2   1    1.07    0.24
  -8  -2  -1    1.46    0.23
  -8  -2  -1    1.24    0.20
   8   2  -1    1.71    0.25
  -8   2   1    0.85    0.27
  -8   2  -1    1.66    0.22
  -8   2  -1    1.40    0.30
  -8  -2   1    1.04    0.21
  -8  -2   1    1.32    0.26
   8  -2  -1    1.59    0.24
   8   2   1    1.37    0.22
  -8  -2   1    1.47    0.22
  -8   2  -1    1.15    0.25
  -9  -2  -1    9.73    0.64
  -9  -2  -1   10.80    0.57
   9  -2   1   10.63    0.61
  -9   2   1   10.53    0.64
  -9   2   1   11.31    0.69
   9   2  -1   10.95    0.60
  -9  -2  -1   11.07    0.62
  -9   2  -1   10.37    0.69
  -9   2  -1   10.64    0.63
  -9   2  -1   10.03    0.58
  -9  -2   1   10.83    0.62
  -9  -2   1    9.97    0.63
  -9  -2   1   10.81    0.58
   9  -2  -1   10.14    0.61
   9   2   1    9.22    0.58
 -10  -2  -1   11.12    0.69
 -10   2   1   11.93    0.77
 -10   2   1   10.92    0.65
 -10   2   1   11.24    0.71
  10   2  -1   11.19    0.66
 -10  -2  -1   11.32    0.73
 -10  -2  -1   11.29    0.63
  10  -2   1   11.79    0.69
 -10   2  -1   11.75    0.64
 -10  -2   1   10.53    0.64
  10  -2  -1   10.95    0.68
 -10  -2   1   11.16    0.72
  10   2   1   12.16    0.66
 -10  -2   1   10.97    0.68
 -10   2  -1   12.52    0.70
 -11   2   1    0.02    0.30
 -11  -2  -1    0.12    0.29
  11  -2   1    0.41    0.30
 -11   2   1    0.49    0.41
  11   2  -1    0.27    0.28
 -11  -2  -1    0.68    0.36
 -11  -2   1    0.36    0.35
  11   2   1    0.18    0.25
 -11   2  -1    0.14    0.29
 -11  -2   1   -0.10    0.25
  11  -2  -1    0.36    0.29
 -11   2  -1    0.56    0.40
 -11  -2   1   -0.06    0.28
 -12   2   1    0.14    0.34
  12   2  -1    0.56    0.30
 -12  -2  -1    0.36    0.39
 -12   2   1   -0.34    0.45
 -12  -2  -1   -0.02    0.26
 -12  -2  -1    0.41    0.32
 -12   2   1    0.22    0.29
 -12  -2   1    0.10    0.36
 -12  -2   1    0.13    0.39
 -12   2  -1    0.14    0.33
 -12  -2   1    0.30    0.28
 -12   2  -1    0.07    0.45
 -12   2  -1    0.66    0.28
  12   2   1    0.44    0.31
 -13  -2  -1    0.12    0.29
 -13   2   1    0.46    0.35
 -13   2   1    0.15    0.49
  13  -2   1   -0.06    0.35
 -13  -2  -1   -0.53    0.42
 -13  -2  -1    0.09    0.32
 -13  -2   1   -0.72    0.40
 -13  -2   1   -0.09    0.32
  13  -2  -1   -0.24    0.34
 -13   2  -1    0.18    0.49
 -13  -2   1   -0.29    0.28
 -13   2  -1   -0.13    0.33
 -14   2   1    0.27    0.81
 -14  -2  -1    0.56    0.48
 -14   2   1    0.24    0.38
  14  -2   1   -0.36    0.36
 -14  -2  -1    1.02    0.31
 -14  -2  -1    0.42    0.37
  14  -2  -1    0.15    0.37
 -14   2  -1    0.87    0.55
 -14   2  -1    0.61    0.36
 -14  -2   1    0.41    0.36
 -14  -2   1    0.91    0.48
 -14  -2   1    0.32    0.32
 -15   2   1   -0.02    0.39
 -15  -2  -1   -0.58    0.27
 -15  -2  -1   -0.47    0.48
 -15   2   1    0.00    0.61
 -15  -2   1   -0.30    0.48
 -15  -2   1    0.14    0.31
 -15   2  -1    0.35    0.36
 -15   2  -1    0.30    0.61
 -16   2   1   -0.86    0.63
 -16  -2  -1    0.74    0.56
 -16  -2   1    0.17    0.38
 -16  -2   1   -0.65    0.55
 -16   2  -1    0.21    0.80
   0  -3  -1    0.03    0.04
   0  -3  -1    0.06    0.04
   0  -3   1   -0.01    0.04
   0   3   1   -0.03    0.04
   0   3  -1    0.03    0.05
   0  -3   1    0.04    0.05
   0   3   1    0.04    0.04
   0   3  -1    0.06    0.05
  -1   3   1    8.11    0.34
   1  -3   1    7.88    0.30
   1  -3   1    7.19    0.35
   1   3  -1    8.23    0.34
  -1   3   1    7.37    0.32
  -1  -3  -1    7.98    0.33
   1  -3   1    8.16    0.30
  -1  -3  -1    8.08    0.31
  -1  -3  -1    8.25    0.34
  -1  -3  -1    7.97    0.31
  -1  -3  -1    7.82    0.32
   1  -3  -1    7.62    0.33
  -1  -3   1    8.16    0.31
  -1  -3   1    8.27    0.34
   1  -3  -1    7.75    0.33
   1  -3  -1    8.05    0.31
   1  -3  -1    8.25    0.31
  -1  -3   1    7.95    0.31
  -1   3  -1    8.21    0.35
   1   3   1    7.67    0.32
  -1   3  -1    8.21    0.34
  -1  -3   1    7.94    0.33
  -1  -3   1    7.67    0.34
  -2  -3  -1   12.59    0.50
   2   3  -1   12.68    0.49
  -2   3   1   12.62    0.53
  -2  -3  -1   12.70    0.51
   2  -3   1   12.96    0.50
   2  -3   1   12.99    0.53
   2  -3   1   13.07    0.50
   2   3  -1   12.13    0.53
  -2   3   1   13.13    0.49
  -2  -3  -1   12.81    0.50
  -2  -3  -1   13.12    0.52
  -2   3   1   12.31    0.54
   2  -3  -1   13.39    0.50
  -2  -3   1   12.48    0.53
  -2  -3   1   12.43    0.52
   2   3   1   12.68    0.50
  -2  -3   1   12.70    0.50
  -2   3  -1   13.05    0.49
  -2  -3   1   12.69    0.50
   2   3   1   12.86    0.50
   2  -3  -1   13.06    0.50
   2  -3  -1   12.82    0.51
  -3  -3  -1    8.76    0.38
  -3   3   1    9.39    0.41
   3  -3   1    9.21    0.40
  -3  -3  -1    9.32    0.41
  -3   3   1    8.13    0.42
  -3   3   1    8.90    0.37
   3  -3   1    9.45    0.39
   3  -3   1    9.09    0.38
  -3  -3  -1    9.00    0.39
   3   3  -1    9.27    0.38
   3   3  -1    9.21    0.37
   3   3  -1    7.34    0.42
  -3   3   1    9.14    0.37
  -3  -3  -1    8.95    0.37
  -3  -3   1    8.88    0.38
  -3  -3   1    8.66    0.39
   3  -3  -1    8.84    0.38
  -3  -3   1    8.60    0.39
  -3   3  -1    9.00    0.44
  -3   3  -1    9.35    0.37
   3   3   1    9.09    0.37
  -3   3  -1    9.62    0.38
   3  -3  -1    8.67    0.37
   3  -3  -1    8.98    0.38
   3   3   1    9.12    0.38
   3  -3  -1    9.11    0.40
   3   3   1    9.05    0.40
  -3  -3   1    8.87    0.41
  -4  -3  -1   18.30    0.68
   4  -3   1   17.23    0.69
   4  -3   1   16.94    0.70
  -4  -3  -1   16.62    0.70
  -4   3   1   18.20    0.73
  -4  -3  -1   16.90    0.72
  -4   3   1   17.23    0.73
  -4   3  -1   18.56    0.73
   4   3   1   16.64    0.72
  -4  -3   1   17.29    0.69
  -4  -3   1   17.23    0.70
  -4   3  -1   17.84    0.75
   4  -3  -1   17.01    0.70
  -4  -3   1   17.29    0.72
   5  -3   1   15.19    0.63
  -5  -3  -1   15.02    0.60
  -5   3   1   15.76    0.67
  -5   3   1   14.74    0.61
  -5  -3  -1   14.57    0.62
  -5  -3  -1   14.35    0.63
   5   3  -1   15.33    0.62
  -5   3   1   14.39    0.65
   5   3  -1   13.96    0.64
   5  -3   1   14.17    0.62
  -5  -3   1   14.44    0.63
   5   3   1   13.74    0.63
  -5  -3   1   14.95    0.61
  -5  -3   1   14.62    0.61
   5  -3  -1   14.60    0.62
  -5  -3   1   14.56    0.64
   5  -3  -1   14.89    0.63
   5  -3  -1   13.99    0.59
  -5   3  -1   13.77    0.61
   5   3   1   15.07    0.62
  -5   3  -1   14.62    0.65
  -6  -3  -1    0.13    0.12
  -6   3   1    0.00    0.19
   6   3  -1    0.03    0.13
   6  -3   1   -0.01    0.11
  -6   3   1    0.04    0.17
  -6  -3  -1    0.09    0.12
   6  -3   1   -0.02    0.13
  -6  -3  -1   -0.02    0.16
  -6  -3  -1   -0.30    0.14
  -6   3   1   -0.01    0.12
   6  -3  -1    0.31    0.13
  -6  -3   1    0.12    0.13
  -6   3  -1    0.45    0.21
   6   3   1    0.21    0.14
  -6   3  -1    0.03    0.16
  -6  -3   1    0.12    0.11
  -6   3  -1   -0.04    0.11
  -6  -3   1    0.32    0.14
   6   3   1    0.14    0.12
   6  -3  -1    0.10    0.15
  -6  -3   1    0.07    0.16
   7  -3   1   23.42    1.03
  -7  -3  -1   23.36    1.02
  -7  -3  -1   26.24    1.07
   7   3  -1   25.40    1.04
  -7   3   1   25.85    1.08
   7  -3   1   24.79    1.05
  -7  -3  -1   25.68    1.01
  -7   3   1   23.99    1.03
  -7  -3  -1   24.84    1.05
  -7   3   1   27.26    1.10
   7   3   1   24.52    1.04
  -7  -3   1   24.07    1.02
  -7  -3   1   24.50    1.05
  -7  -3   1   25.47    1.07
  -7  -3   1   25.76    1.02
  -7   3  -1   26.31    1.11
   7  -3  -1   26.39    1.06
   7  -3  -1   24.67    1.03
  -7   3  -1   25.08    1.03
  -7   3  -1   25.36    1.07
  -8   3   1    0.46    0.23
  -8  -3  -1    0.33    0.17
  -8  -3  -1    0.28    0.20
   8  -3   1    0.84    0.22
  -8   3   1    0.53    0.18
  -8   3   1    0.50    0.29
  -8  -3  -1    0.22    0.23
   8   3  -1    0.56    0.19
  -8  -3   1    0.09    0.18
   8   3   1    0.11    0.18
  -8   3  -1    0.42    0.29
  -8   3  -1    0.10    0.22
  -8   3  -1    0.48    0.19
   8  -3  -1    0.34    0.20
  -8  -3   1    0.42    0.24
  -8  -3   1    0.44    0.20
  -9   3   1   17.18    1.03
  -9  -3  -1   17.90    0.80
  -9  -3  -1   17.67    0.86
  -9   3   1   16.86    0.83
  -9  -3  -1   17.41    0.89
   9   3  -1   17.37    0.84
  -9   3   1   19.84    0.97
   9  -3   1   18.30    0.86
  -9  -3   1   17.42    1.21
   9  -3  -1   18.19    0.86
  -9  -3   1   18.23    0.82
  -9   3  -1   19.04    0.98
  -9   3  -1   17.72    0.82
  -9  -3   1   17.04    0.86
   9   3   1   18.33    0.84
  -9   3  -1   18.09    0.89
 -10   3   1    1.78    0.44
 -10  -3  -1    1.90    0.35
 -10  -3  -1    2.25    0.32
 -10   3   1    2.25    0.30
 -10  -3  -1    2.08    0.27
 -10   3   1    2.29    0.35
  10   3  -1    2.36    0.29
  10  -3   1    2.02    0.31
 -10   3  -1    2.61    0.29
  10  -3  -1    1.46    0.31
 -10  -3   1    2.33    0.37
 -10  -3   1    2.33    0.34
 -10  -3   1    2.36    0.29
 -10   3  -1    1.80    0.34
  10   3   1    2.17    0.31
 -10   3  -1    2.11    0.53
 -11   3   1    4.26    0.37
 -11   3   1    3.51    0.42
  11   3  -1    3.78    0.37
 -11   3   1    3.47    0.54
 -11  -3  -1    3.70    0.44
 -11  -3  -1    4.10    0.35
 -11  -3  -1    4.01    0.42
 -11   3  -1    4.17    0.55
 -11  -3   1    3.69    0.44
  11  -3  -1    3.93    0.46
 -11   3  -1    3.39    0.42
 -11   3  -1    4.56    0.39
 -11  -3   1    4.74    0.44
 -11  -3   1    3.86    0.42
  11   3   1    4.37    0.41
 -12   3   1   -0.24    0.33
 -12   3   1   -0.49    0.47
  12  -3   1    0.73    0.34
 -12  -3  -1    0.48    0.33
  12   3  -1    0.55    0.29
 -12   3   1    0.53    0.27
 -12  -3  -1    0.14    0.40
 -12  -3  -1    0.10    0.25
 -12  -3   1    0.07    0.38
 -12  -3   1    0.18    0.32
 -12   3  -1    0.41    0.33
  12  -3  -1    0.16    0.33
 -12   3  -1    0.69    0.49
 -12  -3   1   -0.10    0.26
  12   3   1    0.21    0.27
 -12   3  -1    0.04    0.25
 -13  -3  -1    2.64    0.59
 -13   3   1    3.54    0.48
 -13  -3  -1    3.42    0.43
 -13   3   1    3.99    0.65
  13  -3   1    3.03    0.46
 -13  -3  -1    3.85    0.38
 -13  -3   1    2.85    0.43
 -13  -3   1    3.39    0.38
 -13   3  -1    2.94    0.63
  13  -3  -1    2.33    0.42
 -13   3  -1    2.58    0.43
 -14  -3  -1    0.94    0.37
 -14  -3  -1    0.48    0.29
  14  -3   1    1.07    0.41
 -14   3   1    0.71    0.39
 -14  -3  -1    1.05    0.49
 -14  -3   1    1.17    0.40
 -14  -3   1    0.95    0.33
 -14   3  -1    1.35    0.40
 -14  -3   1    0.74    0.47
  14  -3  -1    1.29    0.41
 -14   3  -1    1.37    0.66
 -15  -3  -1    0.93    0.53
 -15  -3  -1    0.20    0.63
  15  -3   1    0.68    0.72
 -15   3   1    0.57    0.66
 -15  -3  -1    0.25    0.26
 -15   3   1    0.58    0.43
 -15   3  -1    0.34    0.39
 -15  -3   1    0.44    0.30
  15  -3  -1    1.21    0.54
 -15   3  -1   -0.96    0.61
 -15  -3   1    1.10    0.50
 -15  -3   1   -0.35    0.50
 -16   3   1   -0.43    0.64
 -16   3   1    0.20    0.41
 -16  -3  -1   -0.66    0.51
 -16  -3   1   -0.44    0.53
 -16   3  -1    1.27    0.83
 -16   3  -1    0.16    0.39
   0  -4   1    1.86    0.14
   0   4  -1    2.22    0.16
   0  -4   1    1.93    0.15
   0   4  -1    2.10    0.16
  -1  -4  -1    5.57    0.26
  -1  -4  -1    5.05    0.24
   1   4  -1    5.47    0.28
  -1   4   1    5.35    0.25
  -1   4   1    5.24    0.27
  -1  -4  -1    5.26    0.22
  -1  -4  -1    5.26    0.26
   1  -4   1    5.12    0.27
  -1  -4  -1    5.49    0.23
   1  -4  -1    5.09    0.26
   1  -4  -1    5.30    0.23
  -1  -4   1    5.21    0.27
   1   4   1    5.14    0.25
   1  -4  -1    4.96    0.26
  -1  -4   1    5.11    0.25
  -1   4  -1    5.39    0.27
   1  -4  -1    5.13    0.22
   2   4  -1   10.03    0.38
   2  -4   1    9.68    0.43
  -2   4   1    9.30    0.38
   2  -4   1   10.22    0.45
  -2   4   1    9.26    0.43
  -2  -4  -1    9.44    0.40
   2   4  -1    9.49    0.38
  -2   4   1    9.73    0.43
  -2  -4  -1    9.33    0.43
  -2  -4  -1    9.71    0.40
  -2   4   1   10.42    0.40
  -2  -4  -1    9.50    0.43
  -2  -4  -1    9.30    0.40
  -2  -4  -1   10.38    0.43
   2  -4   1    9.52    0.39
   2   4   1    9.83    0.38
  -2  -4   1   10.05    0.40
   2  -4  -1   10.28    0.43
   2  -4  -1    9.47    0.42
  -2  -4   1   11.21    0.46
  -2  -4   1    9.61    0.39
   2  -4  -1    9.59    0.40
  -2  -4   1    9.16    0.42
   2  -4  -1    9.73    0.40
   2   4   1    9.42    0.39
  -2  -4   1   10.59    0.43
   3  -4   1    2.51    0.17
  -3   4   1    2.36    0.25
  -3  -4  -1    2.41    0.17
   3  -4   1    2.08    0.19
   3   4  -1    2.76    0.21
   3   4  -1    2.40    0.15
  -3   4   1    2.10    0.15
  -3  -4  -1    2.73    0.17
   3  -4  -1    2.37    0.17
  -3   4  -1    2.33    0.24
   3  -4  -1    2.49    0.21
   3   4   1    2.43    0.16
  -3  -4   1    2.64    0.16
   3  -4  -1    2.38    0.17
  -3  -4   1    2.50    0.20
   3   4   1    2.31    0.17
  -3   4  -1    2.45    0.15
  -4  -4  -1   11.17    0.49
  -4  -4  -1   12.02    0.52
  -4  -4  -1   11.32    0.48
   4   4  -1   11.49    0.48
   4  -4   1   11.15    0.49
   4  -4   1   10.57    0.48
  -4   4   1   11.64    0.56
   4  -4   1   11.06    0.49
  -4   4   1   11.79    0.53
  -4  -4  -1   11.86    0.46
   4   4   1   11.50    0.48
  -4  -4   1   10.75    0.48
  -4  -4   1   11.04    0.48
  -4  -4   1   10.87    0.49
  -4  -4   1   11.31    0.52
   4  -4  -1   11.48    0.48
  -4   4  -1   10.39    0.58
   4  -4  -1   11.44    0.49
   4   4   1   10.19    0.52
   4  -4  -1   11.09    0.49
  -4   4  -1   11.22    0.52
  -4   4  -1   11.62    0.47
  -5  -4  -1    2.94    0.21
   5  -4   1    2.77    0.22
   5   4  -1    3.03    0.22
  -5  -4  -1    2.46    0.25
  -5   4   1    2.57    0.24
  -5   4   1    2.80    0.21
  -5  -4  -1    2.43    0.22
  -5  -4  -1    2.56    0.27
  -5   4   1    2.76    0.29
   5  -4   1    3.06    0.26
   5   4  -1    2.30    0.25
   5  -4  -1    2.43    0.22
  -5  -4   1    3.07    0.22
  -5  -4   1    2.75    0.28
   5   4   1    2.55    0.26
   5   4   1    2.47    0.21
  -5   4  -1    2.83    0.21
   5  -4  -1    2.60    0.19
  -5   4  -1    3.33    0.36
  -5   4  -1    2.94    0.28
  -5  -4   1    2.46    0.22
   5  -4  -1    2.46    0.24
  -5  -4   1    2.63    0.24
  -6  -4  -1    6.06    0.36
   6  -4   1    6.80    0.37
  -6  -4  -1    6.45    0.34
  -6  -4  -1    6.61    0.42
   6  -4   1    6.82    0.40
  -6   4   1    6.98    0.49
  -6   4   1    7.24    0.44
  -6  -4  -1    6.65    0.39
   6  -4  -1    7.04    0.40
  -6   4  -1    7.43    0.44
  -6  -4   1    6.10    0.39
  -6  -4   1    6.93    0.42
  -6   4  -1    6.94    0.52
   6  -4  -1    6.41    0.36
  -6  -4   1    6.00    0.35
   6   4   1    5.53    0.40
  -6  -4   1    6.35    0.35
   7  -4   1    0.17    0.14
   7  -4   1    0.22    0.18
  -7  -4  -1    0.37    0.14
  -7  -4  -1    0.15    0.14
  -7  -4  -1    0.10    0.17
  -7   4   1    0.23    0.21
   7   4  -1    0.71    0.15
  -7  -4  -1    0.11    0.20
  -7   4   1    0.17    0.25
   7  -4  -1    0.26    0.15
  -7   4  -1    0.20    0.13
   7  -4  -1    0.08    0.19
  -7  -4   1    0.16    0.19
  -7   4  -1    0.08    0.19
  -7  -4   1    0.24    0.17
  -7  -4   1    0.24    0.16
   7   4   1    0.52    0.15
  -7   4  -1    0.59    0.28
  -7  -4   1    0.13    0.12
  -8   4   1    1.63    0.36
   8  -4   1    1.61    0.21
  -8  -4  -1    1.47    0.20
  -8  -4  -1    1.39    0.27
   8   4  -1    1.52    0.22
  -8   4   1    1.06    0.27
   8  -4   1    1.26    0.25
  -8  -4  -1    1.44    0.19
  -8  -4  -1    1.12    0.23
  -8   4   1    1.83    0.23
  -8  -4   1    1.46    0.21
   8   4   1    1.02    0.20
  -8   4  -1    0.68    0.34
  -8  -4   1    1.24    0.20
   8  -4  -1    1.55    0.21
  -8  -4   1    1.32    0.23
  -8   4  -1    0.73    0.24
   8  -4  -1    1.48    0.26
  -8  -4   1    1.33    0.27
  -8   4  -1    1.25    0.19
   9   4  -1   -0.08    0.18
  -9   4   1   -0.22    0.34
  -9  -4  -1   -0.03    0.18
   9  -4   1    0.33    0.24
  -9  -4  -1   -0.02    0.27
  -9   4   1    0.26    0.28
  -9   4   1   -0.12    0.17
  -9  -4  -1    0.31    0.23
  -9   4  -1    0.02    0.26
  -9  -4   1    0.19    0.20
   9  -4  -1    0.10    0.24
  -9   4  -1   -0.09    0.35
  -9   4  -1    0.20    0.19
   9   4   1   -0.20    0.20
  -9  -4   1    0.16    0.23
  -9  -4   1   -0.11    0.27
 -10   4   1    0.09    0.21
  10  -4   1    0.28    0.29
 -10  -4  -1    0.09    0.21
 -10  -4  -1   -0.24    0.25
  10   4  -1   -0.13    0.20
 -10   4   1   -0.20    0.39
 -10  -4  -1    0.25    0.30
 -10   4   1    0.18    0.29
 -10   4  -1    0.27    0.43
 -10   4  -1    0.00    0.28
 -10   4  -1    0.10    0.21
 -10  -4   1    0.06    0.21
  10   4   1    0.20    0.22
  10  -4  -1   -0.03    0.26
 -10  -4   1    0.24    0.26
 -10  -4   1    0.08    0.30
 -11  -4  -1    0.49    0.24
 -11   4   1    0.01    0.32
 -11  -4  -1    0.58    0.36
 -11  -4  -1    0.34    0.31
  11  -4   1    0.21    0.30
 -11   4   1    0.32    0.24
 -11   4   1    0.71    0.49
  11   4  -1    0.71    0.25
  11   4   1    0.90    0.26
 -11  -4   1    0.17    0.27
  11  -4  -1    0.21    0.29
 -11  -4   1    0.77    0.36
 -11   4  -1    0.19    0.32
 -11  -4   1    0.25    0.30
 -11   4  -1    0.38    0.25
 -11   4  -1   -0.26    0.48
 -12  -4  -1    0.19    0.38
  12  -4   1    1.20    0.37
 -12  -4  -1    0.58    0.33
 -12  -4  -1    0.49    0.25
 -12   4   1    0.61    0.36
 -12   4   1    0.76    0.57
 -12  -4   1    0.41    0.27
  12  -4  -1    0.65    0.34
 -12  -4   1    0.86    0.35
 -12  -4   1   -0.11    0.39
 -12   4  -1    0.02    0.53
 -12   4  -1    0.11    0.35
 -13   4   1    1.72    0.52
 -13  -4  -1    1.08    0.46
  13  -4   1    1.23    0.39
 -13   4   1    1.98    0.64
 -13  -4  -1    1.66    0.31
 -13  -4  -1    0.79    0.37
 -13   4  -1    2.49    0.65
 -13  -4   1    1.37    0.31
 -13  -4   1    2.21    0.41
  13  -4  -1    1.52    0.41
 -13  -4   1    0.92    0.44
 -14  -4  -1   -0.11    0.36
 -14  -4  -1   -0.56    0.46
 -14  -4  -1    0.57    0.28
 -14   4   1   -0.12    0.39
  14  -4   1    0.04    0.40
 -14   4   1   -0.04    0.75
 -14  -4   1   -0.64    0.27
 -14  -4   1   -0.37    0.45
 -14   4  -1   -0.35    0.66
 -14   4  -1    0.35    0.40
  14  -4  -1   -0.39    0.37
 -14  -4   1   -0.19    0.36
 -15   4   1    0.17    0.44
 -15   4   1    0.89    0.67
  15  -4   1   -0.27    0.41
 -15  -4  -1    0.06    0.40
 -15  -4  -1   -0.57    0.48
 -15  -4   1   -0.01    0.31
 -15  -4   1   -0.65    0.49
 -15   4  -1    1.70    0.69
 -15   4  -1   -0.24    0.40
 -15  -4   1   -0.09    0.40
 -16   4   1    0.00    0.76
 -16  -4  -1   -0.21    0.52
 -16   4   1   -0.05    0.42
 -16   4  -1    0.34    0.97
 -16   4  -1   -0.28    0.40
 -16  -4   1    0.26    0.53
   0  -5   1    0.03    0.07
   0  -5  -1    0.02    0.07
   0   5   1   -0.05    0.07
   0   5   1    0.17    0.08
   0  -5   1   -0.04    0.07
   0  -5  -1    0.06    0.07
   0   5  -1    0.02    0.08
   0   5  -1    0.02    0.08
  -1   5   1   30.59    1.17
  -1  -5  -1   30.53    1.12
  -1  -5  -1   30.87    1.17
   1  -5   1   30.09    1.17
  -1  -5  -1   29.82    1.17
  -1   5   1   30.27    1.16
  -1  -5  -1   30.35    1.13
   1   5  -1   31.02    1.18
   1   5  -1   30.22    1.17
  -1  -5  -1   29.91    1.15
  -1   5  -1   30.10    1.17
  -1   5  -1   30.19    1.18
   1  -5  -1   29.48    1.17
  -1  -5   1   29.85    1.17
  -1  -5   1   29.88    1.18
   1  -5  -1   30.04    1.16
   1   5   1   31.43    1.16
  -2  -5  -1   30.67    1.14
  -2  -5  -1   30.49    1.15
  -2   5   1   29.90    1.18
  -2   5   1   29.90    1.16
  -2  -5  -1   30.75    1.17
  -2  -5  -1   29.90    1.17
  -2  -5  -1   29.89    1.14
  -2  -5  -1   31.45    1.21
   2  -5   1   30.02    1.13
  -2  -5   1   30.32    1.19
  -2   5  -1   30.69    1.19
   2  -5  -1   30.14    1.18
  -2  -5   1   29.19    1.21
  -2  -5   1   30.45    1.13
   2  -5  -1   30.33    1.13
   2  -5  -1   27.70    1.18
  -2  -5   1   30.89    1.16
  -3   5   1   19.35    0.80
   3  -5   1   19.47    0.75
   3  -5   1   19.57    0.75
   3  -5   1   18.23    0.77
  -3  -5  -1   18.74    0.76
  -3  -5  -1   19.24    0.75
  -3   5   1   18.86    0.72
  -3  -5  -1   18.78    0.78
  -3   5   1   19.06    0.79
  -3  -5  -1   18.40    0.75
   3   5  -1   18.48    0.73
  -3  -5  -1   19.46    0.75
  -3   5  -1   19.58    0.83
  -3   5  -1   19.26    0.80
  -3  -5   1   18.48    0.79
   3  -5  -1   19.88    0.75
  -3  -5   1   19.46    0.75
  -3  -5   1   19.22    0.79
   3   5   1   18.65    0.74
   3  -5  -1   19.67    0.75
  -3  -5   1   18.49    0.74
   3  -5  -1   18.32    0.75
   4  -5   1   12.51    0.55
   4   5  -1   12.14    0.58
  -4   5   1   14.31    0.61
  -4  -5  -1   12.87    0.55
  -4   5   1   12.59    0.64
  -4  -5  -1   13.50    0.59
   4   5  -1   12.79    0.53
  -4  -5  -1   12.64    0.53
   4  -5   1   13.38    0.55
  -4   5   1   13.61    0.53
  -4  -5  -1   13.69    0.56
   4  -5   1   13.20    0.55
  -4   5  -1   10.72    0.66
   4  -5  -1   12.32    0.53
   4   5   1   12.93    0.55
  -4  -5   1   12.46    0.54
   4   5   1   13.21    0.54
  -4  -5   1   13.63    0.60
  -4   5  -1   13.12    0.53
   4  -5  -1   13.46    0.56
  -4  -5   1   13.09    0.56
   4  -5  -1   13.04    0.55
  -4  -5   1   13.00    0.56
  -5  -5  -1    5.58    0.29
  -5  -5  -1    5.96    0.34
   5   5  -1    6.04    0.30
   5  -5   1    6.16    0.34
   5  -5   1    5.54    0.32
  -5   5   1    4.81    0.45
  -5  -5  -1    5.50    0.31
  -5   5   1    5.64    0.39
  -5  -5  -1    5.58    0.38
  -5   5   1    5.75    0.29
  -5  -5   1    5.42    0.33
  -5   5  -1    6.07    0.29
  -5  -5   1    5.63    0.31
   5  -5  -1    5.30    0.31
   5  -5  -1    5.78    0.32
  -5   5  -1    5.96    0.39
   5   5   1    5.86    0.30
  -5  -5   1    5.35    0.31
  -5  -5   1    5.04    0.37
   5   5   1    4.72    0.32
  -5   5  -1    4.92    0.46
   5  -5  -1    5.93    0.33
  -6   5   1    4.97    0.41
   6   5  -1    5.01    0.31
   6  -5   1    5.58    0.37
  -6   5   1    4.80    0.30
  -6  -5  -1    5.14    0.32
  -6   5   1    4.90    0.49
   6  -5   1    4.74    0.32
  -6  -5  -1    5.17    0.29
  -6  -5  -1    4.98    0.35
  -6  -5   1    4.98    0.35
  -6  -5   1    4.74    0.32
  -6  -5   1    5.16    0.39
  -6   5  -1    5.22    0.40
   6  -5  -1    5.03    0.32
  -6   5  -1    5.22    0.30
  -6  -5   1    5.02    0.32
   6   5   1    5.36    0.32
   6  -5  -1    4.89    0.36
  -7  -5  -1   14.36    0.65
  -7  -5  -1   13.83    0.71
   7   5  -1   14.29    0.64
   7  -5   1   13.57    0.65
   7  -5   1   15.39    0.68
  -7   5   1   14.65    0.73
  -7   5   1   13.48    0.63
  -7   5   1   13.70    0.82
  -7  -5  -1   13.70    0.68
  -7  -5  -1   14.22    0.62
  -7   5  -1   13.70    0.63
   7  -5  -1   14.86    0.69
  -7  -5   1   13.83    0.64
  -7   5  -1   14.29    0.84
  -7  -5   1   14.61    0.68
  -7  -5   1   14.74    0.63
  -7  -5   1   14.33    0.71
   7  -5  -1   13.77    0.65
  -7   5  -1   13.18    0.73
   7   5   1   14.37    0.64
  -8  -5  -1    6.83    0.40
  -8   5   1    6.53    0.62
  -8   5   1    6.58    0.40
  -8  -5  -1    5.67    0.40
  -8  -5  -1    6.89    0.49
  -8   5   1    6.97    0.69
   8  -5   1    7.51    0.49
   8   5  -1    6.55    0.41
  -8  -5   1    7.35    0.48
   8  -5  -1    7.56    0.49
  -8   5  -1    6.49    0.69
  -8  -5   1    5.86    0.59
  -8  -5   1    6.86    0.41
   8  -5  -1    5.83    0.58
  -8   5  -1    6.78    0.53
  -8   5  -1    6.43    0.40
  -8  -5   1    6.13    0.43
  -9   5   1   14.16    0.94
  -9  -5  -1   13.99    0.64
  -9  -5  -1   13.53    0.77
  -9   5   1   13.04    0.79
  -9  -5  -1   14.25    0.74
   9  -5   1   13.14    0.73
  -9  -5   1   13.14    0.73
  -9   5  -1   13.07    0.78
  -9  -5   1   13.62    0.76
  -9   5  -1   15.06    0.98
  -9   5  -1   13.69    0.82
  -9  -5   1   13.50    0.66
   9  -5  -1   13.96    0.74
 -10   5   1   -0.21    0.44
  10   5  -1   -0.55    0.24
 -10   5   1    0.17    0.32
  10  -5   1    0.18    0.27
 -10  -5  -1    0.06    0.32
 -10  -5  -1    0.04    0.27
 -10  -5  -1    0.09    0.20
  10  -5  -1    0.37    0.28
 -10  -5   1    0.30    0.22
  10   5   1    0.12    0.19
 -10   5  -1   -0.51    0.45
 -10   5  -1    0.57    0.32
 -10  -5   1    0.32    0.33
 -10  -5   1    0.03    0.28
  11  -5   1    1.99    0.36
 -11  -5  -1    2.35    0.28
 -11   5   1    2.69    0.41
 -11   5   1    3.14    0.62
 -11  -5  -1    3.18    0.44
 -11  -5  -1    3.02    0.39
 -11  -5   1    2.84    0.40
 -11   5  -1    2.16    0.58
 -11  -5   1    2.98    0.31
 -11   5  -1    2.44    0.40
  11  -5  -1    2.79    0.38
 -11  -5   1    3.24    0.42
 -12   5   1   -0.30    0.35
 -12  -5  -1    0.16    0.26
 -12  -5  -1    0.14    0.39
 -12   5   1    0.37    0.57
  12  -5   1    0.12    0.33
 -12  -5  -1    0.22    0.33
 -12   5  -1    0.31    0.38
 -12  -5   1   -0.08    0.37
 -12  -5   1    0.05    0.23
 -12  -5   1    0.39    0.34
  12  -5  -1    0.25    0.33
 -12   5  -1   -0.53    0.54
 -13   5   1    1.26    0.43
  13  -5   1    0.86    0.39
 -13  -5  -1    1.25    0.38
 -13   5   1    1.80    0.65
 -13  -5  -1    1.49    0.47
 -13  -5  -1    1.59    0.29
 -13   5  -1    1.72    0.45
 -13  -5   1    0.77    0.45
 -13   5  -1    0.68    0.64
 -13  -5   1   -0.06    0.35
  13  -5  -1    0.96    0.38
 -13  -5   1    1.66    0.30
 -14  -5  -1    0.11    0.47
 -14   5   1    0.53    0.77
 -14  -5  -1    0.36    0.28
 -14   5   1    0.81    0.42
  14  -5   1   -0.59    0.46
 -14  -5  -1    0.38    0.72
  14  -5  -1   -0.11    0.61
 -14   5  -1    0.06    0.71
 -14  -5   1    0.20    0.47
 -14  -5   1    0.45    0.27
 -14   5  -1    0.07    0.40
  15  -5   1   -0.65    0.39
 -15   5   1   -0.63    0.42
 -15  -5  -1   -0.25    0.37
 -15   5   1    0.84    0.69
 -15  -5  -1   -0.45    0.58
 -15  -5   1   -0.23    0.38
 -15   5  -1   -0.07    0.40
  15  -5  -1   -0.09    0.42
 -15   5  -1    0.48    0.71
 -15  -5   1   -0.25    0.56
   0   6   1    1.31    0.14
   0   6  -1    0.83    0.13
   0  -6  -1    1.16    0.13
   0   6   1    0.86    0.13
   0   6  -1    0.98    0.14
   0  -6   1    0.89    0.13
   0  -6   1    0.97    0.12
  -1  -6  -1  151.00    5.74
  -1  -6  -1  156.28    5.73
  -1   6   1  160.13    5.72
  -1  -6  -1  156.28    5.73
  -1   6   1  154.51    5.74
   1  -6   1  150.26    5.75
   1   6  -1  155.55    5.74
   1  -6  -1  149.05    5.73
  -1  -6   1  153.61    5.72
  -1   6  -1  157.43    5.74
   1   6   1  159.46    5.73
  -2  -6  -1    1.87    0.14
  -2  -6  -1    1.46    0.16
  -2  -6  -1    1.43    0.16
  -2  -6  -1    1.74    0.15
   2  -6   1    1.69    0.13
  -2   6   1    1.89    0.19
   2  -6   1    1.67    0.19
  -2   6   1    1.44    0.16
   2  -6   1    1.76    0.13
  -2  -6  -1    1.45    0.13
  -2  -6   1    1.64    0.13
  -2  -6   1    1.55    0.16
  -2   6  -1    1.49    0.17
  -2  -6   1    2.00    0.19
  -2  -6   1    2.11    0.22
   2  -6  -1    1.52    0.14
  -2  -6   1    1.74    0.13
   2  -6  -1    1.85    0.13
  -2   6  -1    1.74    0.18
  -3   6   1  135.27    4.91
   3  -6   1  134.61    4.87
  -3  -6  -1  133.03    4.91
  -3  -6  -1  133.80    4.88
  -3  -6  -1  130.94    4.87
   3  -6   1  134.48    4.87
  -3  -6  -1  131.65    4.88
  -3  -6  -1  128.17    4.90
  -3   6   1  134.16    4.93
   3  -6   1  127.10    4.91
   3  -6  -1  134.72    4.87
   3  -6  -1  128.80    4.89
  -3   6  -1  135.01    4.93
  -3  -6   1  135.91    4.92
   3  -6  -1  131.93    4.87
  -3  -6   1  126.07    4.92
  -3  -6   1  129.74    4.87
  -3  -6   1  133.27    4.87
  -3  -6   1  128.83    4.89
  -3   6  -1  134.42    4.94
   4  -6   1    5.96    0.31
  -4  -6  -1    6.29    0.32
  -4   6   1    6.15    0.39
   4  -6   1    6.26    0.31
  -4   6   1    5.24    0.26
   4   6  -1    5.40    0.27
  -4  -6  -1    5.97    0.31
  -4  -6  -1    5.76    0.30
  -4   6   1    7.03    0.40
  -4   6  -1    5.76    0.39
   4  -6  -1    5.86    0.32
  -4  -6   1    6.23    0.30
   4   6   1    5.12    0.28
  -4  -6   1    5.67    0.31
   4  -6  -1    5.32    0.30
  -4   6  -1    5.38    0.26
   4  -6  -1    6.17    0.31
  -4  -6   1    5.77    0.38
  -4  -6   1    6.32    0.35
   5  -6   1   50.52    1.94
  -5  -6  -1   51.03    1.91
  -5  -6  -1   51.29    1.98
   5  -6   1   54.43    1.95
  -5  -6  -1   50.48    1.94
  -5  -6  -1   52.06    1.95
   5   6  -1   48.07    2.00
  -5   6   1   49.86    1.93
  -5   6   1   51.91    2.09
  -5   6   1   52.06    2.00
   5   6  -1   48.65    1.93
  -5  -6   1   53.03    1.95
   5   6   1   47.88    1.93
  -5   6  -1   53.72    2.00
  -5   6  -1   46.93    2.05
  -5  -6   1   53.22    1.99
   5  -6  -1   52.91    1.95
  -5  -6   1   51.17    1.93
   5   6   1   48.91    1.92
   5  -6  -1   49.51    1.94
  -5  -6   1   50.46    1.93
   6  -6   1    3.80    0.34
   6   6  -1    4.06    0.27
  -6   6   1    3.97    0.26
  -6   6   1    4.58    0.42
  -6   6   1    3.95    0.42
  -6  -6  -1    3.96    0.34
   6  -6   1    4.03    0.30
  -6  -6  -1    4.20    0.27
  -6  -6  -1    3.63    0.28
  -6  -6  -1    3.67    0.37
  -6   6  -1    4.21    0.40
  -6  -6   1    3.49    0.28
   6  -6  -1    3.05    0.28
   6   6   1    3.85    0.29
  -6   6  -1    3.69    0.26
  -6  -6   1    3.56    0.29
   6   6   1    3.81    0.27
  -6  -6   1    4.59    0.34
  -6  -6   1    4.01    0.38
  -6   6  -1    2.78    0.40
   6  -6  -1    3.98    0.33
  -7  -6  -1   13.05    0.55
   7  -6   1   12.74    0.59
  -7  -6  -1   12.28    0.63
   7   6  -1   11.80    0.57
   7  -6   1   12.71    0.63
  -7   6   1    9.31    0.77
  -7  -6  -1   11.88    0.59
  -7   6   1   12.27    0.57
  -7   6   1   13.42    0.71
  -7  -6  -1   12.60    0.66
   7  -6  -1   13.12    0.64
  -7   6  -1   10.74    0.82
  -7   6  -1   12.17    0.56
   7  -6  -1   12.14    0.59
  -7  -6   1   13.34    0.64
   7   6   1   12.16    0.57
  -7   6  -1   12.81    0.69
  -7  -6   1   12.88    0.66
  -7  -6   1   11.83    0.58
  -7  -6   1   13.20    0.57
  -8   6   1    0.38    0.27
  -8   6   1    0.58    0.34
   8  -6   1    0.24    0.22
  -8  -6  -1   -0.26    0.14
  -8  -6  -1    0.01    0.25
  -8   6   1    0.46    0.16
   8   6  -1    0.24    0.16
   8  -6   1    0.27    0.18
  -8  -6  -1    0.14    0.15
  -8  -6  -1    0.23    0.22
   8  -6  -1    0.21    0.18
  -8  -6   1    0.16    0.21
   8   6   1    0.39    0.17
  -8   6  -1    0.37    0.26
  -8  -6   1    0.12    0.15
  -8   6  -1    0.34    0.15
  -8  -6   1    0.08    0.25
   8  -6  -1    0.14    0.22
  -8   6  -1    0.29    0.35
  -8  -6   1    0.28    0.18
   9  -6   1   12.86    0.68
   9  -6   1   14.38    0.75
  -9   6   1   12.64    0.95
  -9   6   1   14.54    0.82
  -9   6   1   13.29    0.65
  -9  -6  -1   13.92    0.63
  -9  -6  -1   14.77    0.79
  -9  -6  -1   12.62    0.66
   9   6  -1   13.69    0.67
  -9  -6  -1   14.55    0.75
   9  -6  -1   14.78    0.75
   9  -6  -1   12.77    0.67
  -9  -6   1   12.00    0.65
  -9   6  -1   15.11    0.82
   9   6   1   13.08    0.67
  -9  -6   1   14.19    0.79
  -9  -6   1   15.03    0.66
  -9   6  -1   12.71    0.65
  -9   6  -1   12.40    0.98
  -9  -6   1   15.18    0.75
 -10   6   1   -0.30    0.44
 -10   6   1    0.83    0.34
 -10  -6  -1    0.30    0.31
 -10  -6  -1    0.44    0.29
 -10  -6  -1    0.48    0.20
  10  -6   1    0.82    0.31
 -10   6   1    0.53    0.22
  10   6  -1    0.59    0.22
 -10   6  -1    0.63    0.25
  10   6   1    0.23    0.21
 -10  -6   1    0.54    0.32
 -10  -6   1    0.56    0.22
  10  -6  -1    0.13    0.28
 -10   6  -1   -0.07    0.45
 -10   6  -1    0.49    0.33
 -10  -6   1    0.38    0.28
  11  -6   1    0.10    0.30
 -11  -6  -1    0.37    0.36
 -11   6   1    0.37    0.39
 -11   6   1    0.33    0.52
 -11  -6  -1    0.78    0.33
 -11  -6  -1    0.30    0.21
 -11   6  -1    0.41    0.36
 -11  -6   1    0.53    0.32
 -11  -6   1    0.25    0.23
  11  -6  -1    0.29    0.30
 -11  -6   1    0.42    0.35
 -11   6  -1    0.80    0.56
  12  -6   1    0.19    0.34
 -12   6   1    0.36    0.47
 -12   6   1    0.51    0.57
 -12  -6  -1    0.85    0.35
 -12  -6  -1    0.54    0.25
 -12  -6  -1    0.01    0.70
 -12   6  -1    0.77    0.61
 -12  -6   1    0.38    0.24
 -12  -6   1    0.47    0.34
 -12   6  -1    0.31    0.40
  12  -6  -1    0.53    0.36
 -13  -6  -1   -0.03    0.34
 -13   6   1   -0.18    0.40
 -13   6   1    0.36    0.59
 -13  -6  -1    0.31    0.23
 -13  -6  -1   -0.33    0.45
  13  -6   1   -0.20    0.35
  13  -6  -1    0.82    0.38
 -13   6  -1   -0.41    0.60
 -13  -6   1   -0.21    0.42
 -13  -6   1   -0.36    0.34
 -13  -6   1    0.75    0.26
 -13   6  -1    0.46    0.42
 -14   6   1    0.77    0.84
 -14  -6  -1    0.42    0.50
 -14   6   1    1.09    0.47
 -14  -6  -1    0.68    0.40
  14  -6   1    0.26    0.40
  14  -6  -1    0.11    0.39
 -14   6  -1    0.63    0.44
 -14   6  -1   -0.25    0.70
 -14  -6   1    0.78    0.50
 -14  -6   1    0.33    0.39
 -15   6   1    1.12    0.78
 -15  -6  -1    0.40    0.40
  15  -6   1    0.30    0.42
 -15  -6  -1   -0.34    0.50
 -15   6   1   -0.03    0.54
 -15  -6   1    0.73    0.41
  15  -6  -1   -0.29    0.41
 -15   6  -1    0.69    0.78
 -15  -6   1    0.05    0.57
   0   7  -1   -0.05    0.11
   0   7   1   -0.05    0.12
   0   7   1    0.03    0.13
   0   7  -1    0.08    0.12
  -1  -7  -1    6.52    0.32
   1   7  -1    6.67    0.38
  -1   7   1    6.91    0.37
  -1  -7  -1    6.70    0.36
   1   7  -1    6.75    0.41
  -1   7   1    6.62    0.35
  -1   7  -1    7.19    0.38
   1   7   1    6.64    0.35
   1  -7  -1    5.93    0.34
   2  -7   1   18.70    0.70
  -2  -7  -1   18.56    0.71
  -2  -7  -1   18.34    0.71
  -2  -7  -1   18.24    0.73
  -2   7   1   18.14    0.79
   2  -7   1   18.43    0.70
  -2   7   1   18.42    0.75
  -2  -7  -1   18.85    0.77
  -2  -7  -1   18.58    0.77
  -2  -7   1   18.24    0.78
  -2  -7   1   18.87    0.71
  -2   7  -1   17.46    0.80
   2  -7  -1   18.12    0.71
  -2  -7   1   18.24    0.70
   2  -7  -1   18.13    0.70
  -2   7  -1   18.89    0.79
   2  -7  -1   16.34    0.78
  -2  -7   1   17.84    0.74
  -2  -7   1   18.36    0.78
  -3   7   1    5.50    0.34
   3  -7   1    6.31    0.30
  -3  -7  -1    6.06    0.31
  -3   7   1    6.06    0.39
   3  -7   1    6.34    0.30
  -3  -7  -1    6.29    0.30
  -3  -7  -1    6.21    0.30
  -3  -7  -1    5.52    0.37
  -3  -7  -1    6.19    0.37
   3  -7  -1    6.33    0.30
  -3   7  -1    6.20    0.39
   3  -7  -1    5.79    0.30
  -3  -7   1    6.03    0.30
  -3  -7   1    6.75    0.38
  -3  -7   1    5.95    0.30
   3  -7  -1    5.70    0.34
  -3  -7   1    6.34    0.41
  -3  -7   1    5.93    0.32
  -4  -7  -1    0.33    0.13
  -4   7   1   -0.03    0.14
  -4   7   1    0.01    0.17
  -4  -7  -1    0.27    0.13
   4  -7   1    0.08    0.12
   4  -7   1    0.07    0.11
  -4  -7  -1    0.04    0.09
  -4  -7  -1    0.16    0.16
  -4  -7  -1    0.16    0.11
   4  -7  -1    0.09    0.11
  -4  -7   1    0.20    0.16
   4  -7  -1    0.11    0.13
  -4  -7   1   -0.02    0.12
  -4  -7   1    0.17    0.12
   4  -7  -1    0.07    0.13
  -4  -7   1    0.14    0.11
  -4  -7   1    0.26    0.15
  -4   7  -1   -0.05    0.18
  -4   7  -1   -0.02    0.16
  -5  -7  -1   26.27    1.07
   5  -7   1   27.42    1.06
  -5  -7  -1   25.68    1.03
  -5   7   1   27.29    1.14
  -5   7   1   26.98    1.13
  -5  -7  -1   26.35    1.04
  -5  -7  -1   25.38    1.05
   5  -7   1   26.07    1.05
  -5  -7  -1   27.30    1.11
   5  -7  -1   25.66    1.05
  -5  -7   1   26.78    1.12
  -5   7  -1   26.77    1.17
  -5  -7   1   26.62    1.07
  -5  -7   1   25.10    1.05
   5  -7  -1   26.76    1.06
  -5   7  -1   27.14    1.13
   6   7  -1    0.09    0.11
   6  -7   1    0.12    0.15
   6  -7   1   -0.12    0.17
  -6   7   1    0.08    0.12
  -6  -7  -1    0.02    0.18
  -6  -7  -1    0.13    0.12
  -6   7   1    0.05    0.21
  -6  -7  -1    0.02    0.20
  -6   7   1    0.16    0.22
   6  -7  -1   -0.14    0.17
  -6  -7   1   -0.14    0.16
  -6   7  -1    0.01    0.22
  -6  -7   1    0.12    0.19
   6   7   1    0.15    0.12
  -6   7  -1    0.03    0.24
   6  -7  -1    0.00    0.16
  -6  -7   1   -0.03    0.13
   7  -7   1   38.52    1.45
  -7  -7  -1   36.80    1.38
   7  -7   1   36.57    1.43
  -7  -7  -1   38.66    1.45
  -7  -7  -1   34.41    1.42
  -7   7   1   35.57    1.38
   7   7  -1   34.63    1.40
  -7   7   1   35.74    1.57
   7  -7  -1   38.80    1.46
  -7   7  -1   30.40    1.59
  -7  -7   1   37.23    1.45
   7   7   1   32.43    1.39
   7  -7  -1   34.95    1.42
  -7  -7   1   33.99    1.41
  -7   7  -1   33.90    1.38
  -7  -7   1   36.95    1.39
   8   7  -1    1.57    0.20
  -8   7   1    1.90    0.20
  -8  -7  -1    1.62    0.22
  -8  -7  -1    2.57    0.30
   8  -7   1    1.62    0.27
  -8  -7  -1    1.75    0.31
  -8   7   1    1.65    0.34
  -8   7   1    1.74    0.41
  -8  -7  -1    1.92    0.20
   8  -7   1    1.91    0.25
  -8   7  -1    1.99    0.34
  -8  -7   1    1.41    0.30
   8  -7  -1    1.78    0.24
  -8  -7   1    1.29    0.22
   8   7   1    1.75    0.22
  -8  -7   1    1.97    0.22
  -8   7  -1    1.49    0.43
   8  -7  -1    1.86    0.29
  -8   7  -1    1.68    0.19
  -8  -7   1    1.90    0.27
  -9   7   1   11.24    0.95
  -9  -7  -1   14.81    0.67
  -9   7   1   15.61    0.89
  -9   7   1   14.49    0.69
   9  -7   1   15.65    0.79
   9  -7   1   14.29    0.74
  -9  -7  -1   15.24    0.83
  -9  -7  -1   14.89    0.80
   9   7  -1   14.64    0.72
  -9  -7   1   14.95    0.69
  -9   7  -1   14.85    0.69
  -9  -7   1   15.28    0.84
  -9  -7   1   16.24    0.80
  -9   7  -1   16.74    0.89
   9  -7  -1   16.10    0.81
 -10   7   1    0.35    0.42
  10  -7   1    0.22    0.30
 -10  -7  -1    0.05    0.33
 -10  -7  -1    0.20    0.28
 -10  -7  -1   -0.05    0.18
 -10   7   1   -0.02    0.34
 -10  -7   1    0.06    0.28
 -10  -7   1    0.22    0.20
 -10   7  -1    0.11    0.51
 -10  -7   1    0.08    0.32
 -10   7  -1    0.31    0.34
  10  -7  -1    0.04    0.29
 -11  -7  -1    4.61    0.51
  11  -7   1    3.70    0.43
 -11  -7  -1    4.57    0.38
 -11   7   1    4.16    0.64
 -11  -7  -1    4.35    0.46
 -11   7   1    4.41    0.51
 -11  -7   1    3.95    0.44
 -11   7  -1    2.88    0.65
 -11   7  -1    4.15    0.51
  11  -7  -1    4.28    0.44
 -11  -7   1    4.01    0.48
 -11  -7   1    4.34    0.41
 -12  -7  -1    1.07    0.37
 -12   7   1    1.78    0.58
 -12  -7  -1    0.96    0.22
 -12  -7  -1    0.78    0.42
  12  -7   1    1.34    0.37
 -12   7   1    0.42    0.41
 -12   7  -1   -0.03    0.40
 -12  -7   1    0.85    0.25
  12  -7  -1    0.72    0.37
 -12  -7   1    1.08    0.43
 -12   7  -1    0.63    0.59
 -12  -7   1    0.61    0.37
  13  -7   1    0.34    0.38
 -13   7   1    0.39    0.54
 -13  -7  -1    0.29    0.46
 -13   7   1   -0.21    0.44
 -13  -7  -1   -0.22    0.35
 -13  -7   1    0.16    0.37
 -13  -7   1    0.37    0.24
 -13   7  -1    0.00    0.57
  13  -7  -1   -0.40    0.37
 -13   7  -1    0.45    0.45
 -13  -7   1   -0.14    0.42
 -14   7   1   -1.30    0.65
  14  -7   1   -0.01    0.40
 -14  -7  -1    0.82    0.50
 -14   7   1   -0.12    0.45
 -14  -7  -1    0.40    0.40
 -14   7  -1   -0.07    0.46
 -14   7  -1   -0.44    0.62
 -14  -7   1   -0.15    0.47
 -14  -7   1    0.46    0.40
  14  -7  -1    0.36    0.41
 -15  -7  -1    0.56    0.41
 -15   7   1    0.08    0.46
  15  -7   1    0.70    0.43
 -15  -7  -1    0.47    0.52
 -15   7  -1    0.31    0.46
  15  -7  -1    0.38    0.44
 -15  -7   1    0.65    0.42
 -15  -7   1    0.43    0.53
   0   8   1    0.24    0.14
   0   8   1    0.44    0.15
   0   8  -1    0.32    0.16
   0   8  -1    0.30    0.14
  -1   8   1   14.50    0.64
  -1  -8  -1   14.47    0.64
   1   8  -1   14.64    0.66
   1   8  -1   15.32    0.67
  -1   8   1   14.93    0.66
   1   8   1   14.05    0.68
  -1   8  -1   15.00    0.67
  -1   8  -1   14.01    0.65
   2  -8   1    0.10    0.08
  -2  -8  -1    0.14    0.09
  -2  -8  -1   -0.06    0.15
  -2  -8  -1    0.09    0.14
  -2  -8  -1    0.04    0.10
  -2  -8  -1   -0.01    0.09
  -2   8   1    0.02    0.15
   2  -8   1    0.01    0.08
  -2   8  -1   -0.15    0.14
  -2  -8   1    0.01    0.16
   2  -8  -1    0.09    0.08
  -2  -8   1    0.15    0.08
  -2  -8   1   -0.05    0.08
   2  -8  -1    0.00    0.08
  -2  -8   1   -0.02    0.14
  -2   8  -1   -0.02    0.14
  -3  -8  -1    0.25    0.11
  -3  -8  -1    0.24    0.16
  -3  -8  -1   -0.07    0.11
  -3  -8  -1   -0.08    0.16
  -3   8   1    0.12    0.17
   3  -8   1    0.14    0.10
   3  -8   1    0.10    0.11
  -3  -8  -1    0.06    0.09
  -3  -8   1    0.16    0.11
   3  -8  -1    0.07    0.11
  -3   8  -1   -0.08    0.17
   3  -8  -1    0.13    0.10
  -3  -8   1    0.23    0.10
  -3  -8   1    0.17    0.17
  -3   8  -1    0.12    0.15
  -3  -8   1    0.28    0.20
  -4   8   1   14.70    0.66
   4  -8   1   14.74    0.61
  -4   8   1   14.71    0.71
  -4  -8  -1   14.74    0.62
  -4  -8  -1   14.47    0.68
  -4  -8  -1   14.64    0.60
  -4  -8  -1   13.19    0.61
   4  -8   1   14.03    0.61
  -4  -8  -1   13.67    0.64
   4  -8  -1   14.52    0.61
   4  -8  -1   15.11    0.62
  -4   8  -1   13.92    0.71
  -4  -8   1   13.84    0.67
  -4  -8   1   14.45    0.62
  -4  -8   1   14.53    0.70
  -4   8  -1   14.27    0.69
  -4  -8   1   14.48    0.61
  -5   8   1    1.21    0.26
  -5   8   1    0.89    0.19
  -5  -8  -1    1.57    0.15
  -5  -8  -1    1.40    0.20
  -5  -8  -1    1.10    0.15
   5  -8   1    1.02    0.16
  -5  -8  -1    1.11    0.22
  -5  -8  -1    0.88    0.16
   5  -8   1    1.08    0.18
   5  -8  -1    0.64    0.15
   5  -8  -1    0.86    0.18
  -5  -8   1    1.03    0.18
  -5   8  -1    1.07    0.25
  -5   8  -1    1.28    0.25
  -5  -8   1    1.03    0.16
  -5  -8   1    1.16    0.23
  -5  -8   1    1.05    0.18
  -6   8   1    0.46    0.20
  -6  -8  -1    0.23    0.20
   6  -8   1    0.23    0.15
  -6  -8  -1    0.32    0.23
  -6  -8  -1    0.14    0.15
   6  -8   1    0.34    0.19
  -6  -8  -1    0.17    0.15
  -6   8   1    0.43    0.25
  -6  -8   1    0.36    0.16
   6  -8  -1    0.09    0.18
  -6   8  -1    0.17    0.24
  -6  -8   1    0.24    0.23
  -6   8  -1    0.58    0.25
   6  -8  -1    0.26    0.15
  -6  -8   1    0.28    0.15
  -6  -8   1    0.32    0.18
  -7  -8  -1    0.37    0.18
  -7   8   1    0.11    0.28
  -7  -8  -1    0.41    0.22
  -7  -8  -1    0.46    0.26
  -7  -8  -1    0.01    0.13
   7  -8   1    0.53    0.22
  -7   8   1   -0.05    0.22
  -7   8  -1    0.42    0.28
  -7  -8   1    0.30    0.16
  -7   8  -1    0.20    0.26
   7  -8  -1    0.27    0.20
   7  -8  -1    0.43    0.22
  -7  -8   1    0.39    0.25
  -7  -8   1    0.26    0.23
  -7  -8   1    0.43    0.16
  -8   8   1    0.31    0.31
   8  -8   1    0.93    0.21
  -8  -8  -1    0.57    0.25
  -8   8   1    0.41    0.29
  -8  -8  -1    0.46    0.20
  -8  -8  -1    0.34    0.16
  -8  -8  -1    0.43    0.29
   8  -8   1    0.81    0.25
  -8   8  -1    0.96    0.34
  -8  -8   1    0.44    0.17
   8  -8  -1    0.77    0.27
  -8   8  -1    0.63    0.31
  -8  -8   1    0.61    0.20
   8  -8  -1    0.65    0.21
  -8  -8   1    0.31    0.23
  -8  -8   1    0.48    0.29
  -9   8   1   -0.14    0.29
  -9  -8  -1   -0.23    0.15
  -9  -8  -1    0.00    0.30
  -9   8   1   -0.35    0.31
   9  -8   1    0.22    0.26
  -9  -8  -1   -0.18    0.25
  -9   8  -1    0.39    0.34
  -9  -8   1    0.07    0.25
   9  -8  -1   -0.26    0.27
  -9  -8   1   -0.35    0.30
  -9   8  -1    0.21    0.34
  -9  -8   1    0.03    0.18
 -10  -8  -1    2.25    0.36
 -10   8   1    1.91    0.43
 -10   8   1    1.47    0.41
 -10  -8  -1    2.42    0.23
 -10  -8  -1    2.56    0.42
  10  -8   1    2.45    0.37
 -10  -8   1    2.34    0.40
  10  -8  -1    1.71    0.36
 -10  -8   1    1.92    0.34
 -10   8  -1    2.42    0.43
 -10  -8   1    2.83    0.26
  11  -8   1    0.16    0.32
 -11  -8  -1    0.47    0.18
 -11  -8  -1    0.40    0.50
 -11   8   1    0.12    0.43
 -11   8   1   -0.26    0.36
 -11  -8  -1    0.73    0.34
  11  -8  -1    0.63    0.32
 -11  -8   1    0.05    0.32
 -11   8  -1    0.49    0.39
 -11  -8   1    0.48    0.45
 -11   8  -1    0.05    0.43
 -11  -8   1    0.29    0.21
 -12   8   1    0.28    0.39
 -12  -8  -1    0.26    0.41
  12  -8   1   -0.06    0.40
 -12   8   1   -0.51    0.38
 -12  -8   1    0.26    0.40
  12  -8  -1   -0.18    0.63
 -12   8  -1   -0.45    0.41
 -12   8  -1    0.40    0.45
 -13   8   1   -0.49    0.44
 -13   8   1   -0.11    0.42
 -13  -8  -1   -0.32    0.44
  13  -8   1    0.19    0.38
 -13  -8  -1   -0.16    0.36
 -13  -8   1   -0.38    0.37
 -13   8  -1   -0.46    0.47
  13  -8  -1   -0.19    0.37
 -13  -8   1    0.33    0.45
 -13   8  -1   -0.24    0.45
 -14  -8  -1    2.23    0.47
  14  -8   1    2.75    0.50
 -14   8   1    3.28    0.57
 -14  -8  -1    2.54    0.67
 -14   8  -1    3.35    0.62
 -14  -8   1    2.51    0.64
 -14  -8   1    1.94    0.47
 -14   8  -1    2.20    0.53
  14  -8  -1    2.48    0.50
 -15  -8  -1   -0.28    0.46
 -15  -8  -1    1.68    0.82
  15  -8   1    0.50    0.43
 -15   8   1   -0.15    0.58
 -15  -8   1   -0.97    0.45
  15  -8  -1    1.20    0.47
 -15  -8   1    0.95    0.68
 -15   8  -1    0.43    0.47
   0   9   1   -0.05    0.15
   0   9   1   -0.01    0.15
   0   9  -1    0.35    0.17
   0   9  -1    0.01    0.16
  -1   9   1    1.01    0.17
  -1  -9  -1    0.69    0.17
  -1   9   1    1.02    0.18
  -1   9  -1    1.04    0.19
  -1   9  -1    0.66    0.19
   1   9   1    0.75    0.18
   2  -9   1    4.55    0.23
  -2  -9  -1    4.17    0.35
  -2  -9  -1    4.66    0.24
  -2   9   1    4.20    0.32
  -2   9   1    4.30    0.37
  -2  -9  -1    4.47    0.24
   2  -9   1    4.68    0.23
  -2  -9  -1    4.28    0.35
  -2   9  -1    3.83    0.37
  -2  -9   1    4.34    0.23
  -2   9  -1    4.35    0.34
   2  -9  -1    4.43    0.24
  -2  -9   1    4.50    0.37
  -2  -9   1    4.16    0.36
   2  -9  -1    4.30    0.23
  -2  -9   1    4.42    0.23
  -3  -9  -1    5.20    0.29
  -3   9   1    5.40    0.35
   3  -9   1    5.50    0.28
  -3  -9  -1    4.31    0.43
  -3  -9  -1    5.34    0.29
  -3  -9  -1    4.32    0.39
  -3   9   1    5.06    0.42
   3  -9   1    5.38    0.28
   3  -9  -1    5.25    0.29
  -3  -9   1    5.16    0.28
   3  -9  -1    4.99    0.28
  -3  -9   1    5.18    0.29
  -3  -9   1    5.31    0.40
  -3  -9   1    5.22    0.43
  -3   9  -1    5.18    0.43
  -3   9  -1    5.19    0.38
   4  -9   1    2.15    0.19
  -4  -9  -1    2.22    0.23
  -4  -9  -1    1.99    0.19
  -4  -9  -1    1.75    0.25
  -4   9   1    1.96    0.22
  -4   9   1    2.15    0.30
   4  -9   1    2.12    0.22
  -4  -9   1    1.83    0.26
   4  -9  -1    2.02    0.18
  -4  -9   1    1.67    0.24
  -4  -9   1    2.47    0.25
  -4  -9   1    2.08    0.22
  -4   9  -1    2.24    0.30
  -4   9  -1    2.01    0.24
   4  -9  -1    2.02    0.19
  -5  -9  -1    2.22    0.23
  -5  -9  -1    2.27    0.28
   5  -9   1    2.00    0.20
  -5   9   1    2.13    0.24
   5  -9   1    2.17    0.22
  -5   9   1    2.41    0.34
  -5  -9  -1    1.92    0.20
  -5  -9   1    1.96    0.20
  -5   9  -1    2.79    0.29
   5  -9  -1    2.06    0.20
   5  -9  -1    2.19    0.23
  -5  -9   1    2.65    0.30
  -5  -9   1    2.30    0.24
  -5   9  -1    1.94    0.30
  -5  -9   1    2.02    0.23
   6  -9   1    3.22    0.30
  -6  -9  -1    2.92    0.27
  -6   9   1    3.24    0.38
  -6  -9  -1    3.06    0.33
  -6  -9  -1    2.77    0.28
  -6   9   1    3.57    0.31
   6  -9   1    3.34    0.35
  -6  -9  -1    3.34    0.34
  -6  -9   1    2.66    0.29
  -6   9  -1    2.90    0.34
   6  -9  -1    3.13    0.28
   6  -9  -1    3.31    0.30
  -6  -9   1    3.10    0.30
  -6   9  -1    3.37    0.34
  -6  -9   1    3.08    0.32
  -6  -9   1    2.50    0.27
  -7  -9  -1    2.16    0.32
  -7  -9  -1    1.49    0.22
  -7  -9  -1    1.82    0.28
   7  -9   1    1.73    0.22
   7  -9   1    1.87    0.26
  -7   9   1    1.88    0.28
  -7   9   1    1.82    0.35
  -7  -9  -1    2.11    0.19
   7  -9  -1    2.20    0.24
  -7   9  -1    1.87    0.35
  -7  -9   1    1.51    0.21
  -7  -9   1    2.22    0.29
  -7   9  -1    2.04    0.33
  -7  -9   1    1.74    0.20
   7  -9  -1    2.32    0.28
  -7  -9   1    2.46    0.33
  -8   9   1    5.34    0.49
  -8  -9  -1    5.57    0.51
  -8  -9  -1    5.52    0.56
  -8  -9  -1    5.86    0.35
   8  -9   1    5.35    0.42
  -8  -9  -1    5.21    0.41
  -8   9   1    6.89    0.62
   8  -9   1    6.02    0.49
   8  -9  -1    4.54    0.41
  -8   9  -1    6.00    0.63
  -8   9  -1    5.10    0.49
  -8  -9   1    4.68    0.39
  -8  -9   1    6.20    0.57
   8  -9  -1    7.01    0.52
  -8  -9   1    5.91    0.37
  -8  -9   1    6.26    0.50
  -9   9   1    5.77    0.54
   9  -9   1    4.33    0.40
  -9  -9  -1    6.28    0.61
  -9  -9  -1    5.18    0.34
  -9  -9  -1    5.20    0.53
  -9   9   1    5.32    0.53
  -9  -9   1    5.14    0.53
  -9  -9   1    5.02    0.37
  -9   9  -1    4.87    0.52
  -9   9  -1    5.16    0.52
   9  -9  -1    5.19    0.53
  -9  -9   1    4.98    0.47
 -10  -9  -1    2.75    0.38
 -10   9   1    1.65    0.43
 -10  -9  -1    2.51    0.43
 -10  -9  -1    3.47    0.30
 -10   9   1    3.00    0.41
  10  -9   1    2.97    0.40
 -10   9  -1    2.02    0.44
 -10  -9   1    3.15    0.40
 -10   9  -1    2.45    0.47
  10  -9  -1    3.00    0.40
 -10  -9   1    2.80    0.26
 -10  -9   1    2.25    0.42
 -11  -9  -1    4.63    0.52
 -11  -9  -1    5.67    0.50
 -11   9   1    3.66    0.54
 -11   9   1    5.33    0.52
  11  -9   1    5.12    0.54
 -11  -9   1    4.97    0.49
 -11   9  -1    5.37    0.56
 -11  -9   1    4.60    0.54
  11  -9  -1    5.27    0.52
 -11  -9   1    4.88    0.39
 -11   9  -1    4.14    0.54
 -12  -9  -1    0.79    0.37
 -12  -9  -1    0.85    0.42
  12  -9   1    1.31    0.38
 -12   9   1    0.13    0.33
 -12   9   1    0.72    0.46
 -12  -9   1    0.25    0.41
  12  -9  -1    0.52    0.37
 -12  -9   1    0.51    0.38
 -12   9  -1    1.01    0.46
 -12   9  -1    1.09    0.43
 -13   9   1    0.25    0.49
 -13  -9  -1    0.09    0.36
 -13  -9  -1   -0.08    0.44
  13  -9   1    0.55    0.40
 -13  -9   1   -0.01    0.38
 -13   9  -1   -1.02    0.41
 -13   9  -1   -0.32    0.45
 -13  -9   1   -0.03    0.46
  13  -9  -1    0.17    0.39
 -14  -9  -1    0.08    0.47
 -14  -9  -1   -0.66    0.37
 -14   9   1    0.99    0.53
  14  -9   1   -0.44    0.41
 -14   9  -1    0.35    0.47
 -14  -9   1   -0.71    0.39
  14  -9  -1   -0.45    0.39
 -14  -9   1    0.13    0.48
   0  10   1    0.44    0.18
   0  10  -1    0.15    0.19
   0 -10  -1    0.33    0.17
   0  10  -1    0.45    0.20
  -1 -10  -1   73.30    2.80
  -1  10   1   74.90    2.80
  -1  10   1   73.40    2.82
  -1  10  -1   72.79    2.81
  -1  10  -1   75.02    2.84
  -1 -10   1   73.26    2.82
   1  10   1   73.05    2.82
  -1 -10   1   73.25    2.83
  -2  10   1   22.55    0.99
  -2  10   1   22.12    0.94
  -2 -10  -1   21.90    0.96
   2 -10   1   22.51    0.86
   2 -10   1   22.50    0.86
  -2 -10  -1   22.48    0.87
  -2 -10  -1   21.94    0.87
  -2 -10  -1   22.45    0.97
  -2 -10   1   22.35    0.99
  -2 -10   1   22.62    0.86
   2 -10  -1   22.46    0.86
  -2 -10   1   23.03    0.98
   2 -10  -1   22.18    0.87
  -2  10  -1   22.90    1.00
  -2  10  -1   22.36    0.96
  -2 -10   1   21.96    0.86
  -3 -10  -1   52.55    2.01
  -3 -10  -1   54.00    2.02
   3 -10   1   53.84    2.01
  -3 -10  -1   54.01    2.09
  -3  10   1   55.15    2.07
  -3  10   1   52.80    2.12
  -3 -10  -1   49.86    2.10
   3 -10   1   52.86    2.01
  -3 -10   1   51.93    2.12
  -3 -10   1   54.59    2.01
  -3 -10   1   53.97    2.11
   3 -10  -1   53.40    2.01
  -3  10  -1   54.62    2.13
   3 -10  -1   55.42    2.01
  -3 -10   1   52.51    2.01
  -3  10  -1   54.12    2.09
   4 -10   1    0.58    0.15
   4 -10   1    0.87    0.18
  -4 -10  -1    1.25    0.22
  -4  10   1    0.56    0.26
  -4 -10  -1    0.60    0.19
  -4 -10  -1    0.75    0.15
  -4 -10  -1    1.01    0.24
  -4  10   1    0.49    0.18
   4 -10  -1    0.53    0.14
  -4 -10   1    0.57    0.23
  -4 -10   1    0.82    0.19
  -4 -10   1    0.84    0.15
  -4  10  -1    0.78    0.21
   4 -10  -1    0.62    0.18
  -4 -10   1    0.76    0.23
  -4  10  -1    0.98    0.26
  -5  10   1   37.55    1.56
  -5 -10  -1   35.88    1.58
  -5 -10  -1   37.33    1.45
  -5 -10  -1   35.51    1.43
   5 -10   1   36.24    1.44
  -5  10   1   37.46    1.47
   5 -10   1   38.48    1.45
  -5 -10  -1   34.58    1.43
   5 -10  -1   35.49    1.44
  -5 -10   1   36.69    1.47
  -5  10  -1   38.10    1.57
  -5 -10   1   38.38    1.45
   5 -10  -1   37.07    1.45
  -5 -10   1   36.78    1.53
  -5 -10   1   35.37    1.43
  -5  10  -1   37.80    1.51
  -6 -10  -1    0.96    0.16
  -6 -10  -1    1.12    0.29
  -6 -10  -1    0.80    0.22
  -6  10   1    1.11    0.33
   6 -10   1    0.90    0.22
   6 -10   1    0.87    0.19
  -6  10   1    0.95    0.21
  -6 -10  -1    0.79    0.18
   6 -10  -1    1.13    0.22
  -6 -10   1    0.59    0.18
  -6 -10   1    0.74    0.28
  -6 -10   1    1.04    0.19
  -6  10  -1    0.79    0.24
   6 -10  -1    0.91    0.19
  -6  10  -1    1.20    0.31
  -6 -10   1    1.28    0.23
  -7 -10  -1    6.83    0.50
  -7 -10  -1    6.92    0.57
  -7  10   1    6.48    0.63
  -7 -10  -1    6.31    0.42
   7 -10   1    5.85    0.41
   7 -10   1    6.77    0.48
  -7  10   1    5.76    0.46
  -7 -10  -1    6.63    0.35
   7 -10  -1    6.33    0.43
   7 -10  -1    7.14    0.49
  -7 -10   1    7.09    0.58
  -7 -10   1    6.88    0.49
  -7 -10   1    6.12    0.41
  -7  10  -1    5.30    0.51
  -7  10  -1    5.85    0.52
  -7 -10   1    6.56    0.39
  -8 -10  -1    0.15    0.30
  -8 -10  -1    0.27    0.27
  -8 -10  -1   -0.05    0.13
   8 -10   1    0.16    0.19
  -8  10   1    0.01    0.34
  -8  10   1   -0.07    0.21
   8 -10   1    0.05    0.25
  -8 -10  -1    0.09    0.20
  -8  10  -1    0.09    0.33
  -8 -10   1    0.22    0.17
  -8 -10   1    0.26    0.30
  -8 -10   1    0.25    0.25
  -8  10  -1   -0.18    0.25
  -8 -10   1    0.04    0.18
   8 -10  -1   -0.16    0.18
   8 -10  -1   -0.05    0.25
  -9 -10  -1    2.03    0.38
  -9  10   1    1.46    0.28
  -9 -10  -1    2.00    0.19
  -9 -10  -1    1.54    0.33
   9 -10   1    1.90    0.32
  -9  10   1    1.14    0.40
  -9  10  -1    1.35    0.41
  -9  10  -1    1.08    0.32
  -9 -10   1    2.82    0.40
  -9 -10   1    1.97    0.22
   9 -10  -1    1.91    0.33
  -9 -10   1    1.80    0.32
 -10 -10  -1    2.02    0.37
 -10  10   1    1.43    0.29
 -10 -10  -1    1.49    0.24
  10 -10   1    1.30    0.35
 -10 -10   1    1.33    0.34
  10 -10  -1    1.12    0.35
 -10  10  -1    1.35    0.35
 -10 -10   1    1.71    0.22
 -11  10   1    1.88    0.34
 -11 -10  -1    1.63    0.38
 -11  10   1    1.30    0.47
  11 -10   1    2.22    0.38
 -11 -10  -1    1.81    0.44
 -11  10  -1    1.21    0.46
 -11 -10   1    1.72    0.37
 -11 -10   1    1.07    0.44
 -11  10  -1    2.05    0.38
  11 -10  -1    1.58    0.37
 -12  10   1    0.65    0.34
 -12 -10  -1    2.17    0.42
 -12 -10  -1    0.87    0.46
  12 -10   1    1.13    0.38
 -12  10   1    1.41    0.51
 -12 -10   1    1.38    0.39
 -12  10  -1    0.80    0.35
 -12  10  -1    0.41    0.45
 -12 -10   1    1.52    0.48
  12 -10  -1    0.87    0.38
 -13  10   1   -0.20    0.46
  13 -10   1   -0.38    0.38
 -13 -10  -1   -0.62    0.45
 -13 -10  -1   -0.60    0.36
 -13 -10   1   -0.21    0.44
 -13  10  -1   -0.17    0.45
  13 -10  -1    0.42    0.39
 -13 -10   1    0.33    0.40
 -14 -10  -1   -0.92    0.49
  14 -10   1    0.27    0.42
 -14 -10  -1    0.86    0.43
 -14  10   1   -0.25    0.50
 -14 -10   1   -0.44    0.48
 -14 -10   1    0.32    0.39
 -14  10  -1    0.01    0.48
  14 -10  -1   -0.56    0.39
   0  11  -1    0.02    0.20
   0  11   1   -0.13    0.19
   0 -11  -1    0.11    0.18
   0  11  -1    0.01    0.19
  -1 -11  -1   15.17    0.72
  -1  11   1   15.18    0.71
  -1  11   1   15.34    0.75
  -1 -11   1   15.14    0.73
  -1 -11   1   15.04    0.75
  -1  11  -1   14.96    0.73
  -1  11  -1   14.67    0.75
  -2 -11  -1    3.05    0.31
  -2 -11  -1    3.97    0.24
   2 -11   1    3.58    0.22
   2 -11   1    3.77    0.22
  -2 -11  -1    3.62    0.24
  -2  11   1    3.54    0.35
  -2  11   1    4.35    0.42
  -2 -11  -1    4.24    0.40
  -2 -11   1    3.90    0.22
   2 -11  -1    3.95    0.23
  -2  11  -1    3.66    0.32
  -2 -11   1    3.93    0.42
  -2  11  -1    3.31    0.34
  -2 -11   1    3.82    0.41
   2 -11  -1    3.85    0.24
  -2 -11   1    3.99    0.23
  -3  11   1   24.74    1.10
  -3 -11  -1   24.27    1.06
  -3 -11  -1   25.07    0.96
  -3  11   1   25.32    1.03
  -3 -11  -1   22.95    1.07
   3 -11   1   24.24    0.95
  -3 -11  -1   23.78    0.99
  -3 -11   1   23.07    1.09
  -3 -11   1   24.66    1.08
  -3 -11   1   24.01    0.95
   3 -11  -1   24.58    0.96
  -3  11  -1   24.65    1.05
  -3  11  -1   24.99    1.11
   3 -11  -1   23.24    1.06
   4 -11   1    0.48    0.15
  -4  11   1    0.70    0.19
  -4 -11  -1    0.46    0.21
   4 -11   1    0.54    0.16
  -4 -11  -1    0.53    0.17
  -4  11   1    0.78    0.28
  -4 -11  -1    0.73    0.15
  -4 -11   1    0.86    0.25
  -4 -11   1    0.75    0.17
   4 -11  -1    0.51    0.15
   4 -11  -1    0.65    0.17
  -4  11  -1    0.49    0.21
  -4  11  -1    0.50    0.27
  -4 -11   1    0.45    0.15
  -4 -11   1    0.65    0.25
  -5 -11  -1    8.11    0.57
  -5  11   1    8.78    0.65
  -5 -11  -1    8.10    0.47
   5 -11   1    9.66    0.48
  -5 -11  -1    7.89    0.45
   5 -11   1    8.27    0.60
  -5 -11  -1    8.62    0.49
  -5  11   1    9.33    0.50
  -5 -11   1    7.76    0.50
  -5 -11   1    9.19    0.61
  -5  11  -1    8.48    0.54
  -5  11  -1    9.48    0.66
   5 -11  -1    8.82    0.47
  -5 -11   1    8.04    0.45
   5 -11  -1    8.18    0.45
  -5 -11   1    9.10    0.48
   6 -11   1   -0.19    0.16
  -6  11   1   -0.01    0.18
  -6 -11  -1    0.21    0.15
  -6 -11  -1    0.30    0.28
  -6 -11  -1   -0.07    0.16
  -6  11   1   -0.04    0.29
  -6 -11  -1   -0.02    0.20
   6 -11   1    0.00    0.20
   6 -11  -1   -0.08    0.17
  -6 -11   1   -0.11    0.16
  -6 -11   1    0.36    0.17
  -6  11  -1   -0.26    0.20
  -6 -11   1    0.29    0.27
  -6 -11   1   -0.16    0.20
  -6  11  -1    0.12    0.31
   6 -11  -1    0.18    0.20
  -7 -11  -1   10.42    0.49
  -7  11   1   10.69    0.58
  -7 -11  -1   11.37    0.70
  -7 -11  -1   10.99    0.62
   7 -11   1   10.30    0.60
  -7 -11  -1   10.53    0.56
  -7  11   1   11.65    0.79
   7 -11   1   10.78    0.56
   7 -11  -1   10.21    0.56
  -7 -11   1   10.17    0.62
  -7 -11   1   10.09    0.51
  -7 -11   1   10.68    0.70
  -7 -11   1   10.83    0.55
  -7  11  -1   11.01    0.64
   7 -11  -1   11.49    0.63
  -7  11  -1    9.57    0.77
   8 -11   1    1.07    0.28
  -8  11   1    1.01    0.23
  -8 -11  -1    0.85    0.28
  -8  11   1    0.72    0.38
  -8 -11  -1    0.57    0.33
  -8 -11  -1    0.52    0.15
  -8  11  -1    0.17    0.35
   8 -11  -1    0.70    0.27
  -8 -11   1    0.94    0.18
  -8  11  -1    0.85    0.26
  -8 -11   1    0.61    0.33
  -8 -11   1    0.85    0.28
  -9 -11  -1    7.08    0.67
  -9 -11  -1    5.96    0.59
  -9  11   1    6.71    0.48
   9 -11   1    6.65    0.58
  -9 -11  -1    6.51    0.38
  -9  11   1    6.08    0.59
  -9 -11   1    6.39    0.68
  -9 -11   1    6.10    0.39
  -9  11  -1    5.59    0.58
  -9  11  -1    5.69    0.57
   9 -11  -1    5.66    0.58
  -9 -11   1    7.50    0.61
 -10 -11  -1    0.44    0.32
 -10  11   1   -0.27    0.40
 -10 -11  -1    1.02    0.40
 -10  11   1    0.23    0.23
  10 -11   1   -0.12    0.30
 -10 -11   1    0.09    0.37
 -10 -11   1    0.33    0.33
 -10  11  -1    0.34    0.26
  10 -11  -1    0.04    0.32
 -10  11  -1    0.07    0.39
 -11  11   1    2.37    0.53
 -11  11   1    2.62    0.36
  11 -11   1    2.95    0.42
 -11 -11  -1    2.85    0.51
 -11 -11  -1    2.37    0.41
 -11  11  -1    2.62    0.55
 -11 -11   1    3.03    0.44
 -11  11  -1    2.76    0.38
 -11 -11   1    2.90    0.48
  11 -11  -1    2.14    0.40
 -12  11   1    0.88    0.51
  12 -11   1    0.31    0.37
 -12 -11  -1    0.46    0.36
 -12 -11  -1    0.81    0.44
  12 -11  -1    0.16    0.36
 -12 -11   1    0.51    0.38
 -12 -11   1    0.23    0.43
 -12  11  -1    0.03    0.46
 -13  11   1    1.43    0.54
  13 -11   1    0.47    0.66
 -13 -11  -1    1.05    0.49
 -13 -11  -1    0.71    0.51
 -13 -11   1    1.85    0.69
 -13 -11   1    0.81    0.49
  13 -11  -1    0.64    0.73
 -13  11  -1    0.75    0.48
   0  12  -1   11.90    0.69
   0  12   1   12.55    0.67
   0 -12   1   12.90    0.66
   0 -12  -1   11.87    0.63
  -1 -12  -1    0.70    0.24
  -1 -12  -1    0.35    0.21
  -1  12   1    0.99    0.26
  -1  12  -1    0.51    0.25
   1 -12  -1    0.65    0.21
  -1  12  -1    0.46    0.23
  -1 -12   1    0.46    0.24
  -1 -12   1    0.44    0.23
  -2 -12  -1    0.46    0.13
  -2 -12  -1    0.09    0.22
  -2 -12  -1   -0.04    0.24
   2 -12   1    0.02    0.10
  -2  12   1    0.45    0.25
  -2  12   1    0.35    0.20
  -2 -12  -1    0.12    0.12
   2 -12   1    0.06    0.11
  -2 -12   1    0.22    0.23
  -2  12  -1    0.40    0.22
   2 -12  -1    0.41    0.12
  -2 -12   1    0.39    0.26
  -2  12  -1    0.49    0.27
  -2 -12   1    0.28    0.11
  -2 -12   1    0.28    0.12
   2 -12  -1    0.32    0.12
  -3 -12  -1   11.24    0.51
  -3 -12  -1   10.61    0.65
   3 -12   1   11.54    0.49
  -3 -12  -1   10.73    0.50
  -3  12   1   11.92    0.59
   3 -12   1   10.97    0.49
  -3 -12  -1   11.27    0.71
  -3  12   1   11.12    0.68
  -3 -12   1   10.66    0.68
  -3  12  -1   10.86    0.69
  -3  12  -1   11.00    0.62
  -3 -12   1   11.59    0.51
   3 -12  -1   11.19    0.50
   3 -12  -1   11.18    0.50
  -3 -12   1   11.44    0.66
  -3 -12   1   10.69    0.49
  -4 -12  -1    5.18    0.35
  -4  12   1    4.32    0.42
  -4 -12  -1    4.31    0.42
   4 -12   1    4.45    0.31
  -4  12   1    4.42    0.39
   4 -12   1    4.77    0.33
  -4 -12  -1    4.07    0.31
  -4 -12  -1    4.17    0.38
   4 -12  -1    4.89    0.33
  -4 -12   1    4.79    0.50
   4 -12  -1    4.28    0.31
  -4 -12   1    3.81    0.38
  -4 -12   1    4.34    0.34
  -4  12  -1    3.93    0.42
  -4 -12   1    4.06    0.31
  -4  12  -1    4.15    0.42
  -5 -12  -1    4.50    0.39
  -5  12   1    4.56    0.46
   5 -12   1    5.27    0.39
   5 -12   1    4.62    0.35
  -5  12   1    4.70    0.40
  -5 -12  -1    5.23    0.51
  -5 -12  -1    4.57    0.36
  -5 -12  -1    4.38    0.34
  -5 -12   1    5.19    0.42
  -5  12  -1    5.83    0.58
   5 -12  -1    4.50    0.35
  -5 -12   1    4.75    0.34
  -5 -12   1    5.05    0.38
  -5  12  -1    4.77    0.44
   5 -12  -1    4.79    0.38
  -5 -12   1    5.42    0.54
   6 -12   1    0.36    0.22
  -6 -12  -1    0.21    0.22
  -6 -12  -1   -0.07    0.14
  -6 -12  -1    0.45    0.19
  -6  12   1   -0.46    0.32
   6 -12   1    0.16    0.22
  -6  12   1    0.50    0.21
  -6 -12  -1    0.23    0.29
  -6 -12   1    0.25    0.29
   6 -12  -1    0.48    0.22
  -6  12  -1    0.47    0.32
  -6 -12   1    0.30    0.20
  -6 -12   1    0.64    0.23
  -6 -12   1    0.09    0.18
  -6  12  -1    0.22    0.22
   7 -12   1    0.14    0.24
  -7 -12  -1    0.00    0.30
  -7 -12  -1    0.38    0.25
  -7 -12  -1   -0.18    0.14
   7 -12   1   -0.46    0.19
  -7  12   1    0.08    0.34
  -7 -12  -1   -0.21    0.18
  -7  12   1    0.19    0.19
   7 -12  -1    0.16    0.25
  -7  12  -1   -0.61    0.33
  -7 -12   1    0.33    0.25
  -7 -12   1    0.14    0.16
  -7 -12   1    0.20    0.19
   7 -12  -1   -0.55    0.17
  -7  12  -1    0.15    0.22
  -7 -12   1    0.21    0.32
  -8 -12  -1    0.08    0.27
  -8 -12  -1   -0.15    0.33
  -8  12   1   -0.04    0.20
   8 -12   1    0.37    0.27
  -8 -12  -1    0.19    0.13
  -8  12   1   -0.06    0.36
  -8  12  -1    0.23    0.38
  -8  12  -1   -0.05    0.23
  -8 -12   1   -0.10    0.16
  -8 -12   1    0.19    0.27
   8 -12  -1    0.41    0.28
  -8 -12   1    0.05    0.33
  -9  12   1    1.20    0.42
  -9  12   1    0.59    0.22
   9 -12   1    0.66    0.30
  -9 -12  -1    0.68    0.31
  -9 -12  -1    0.70    0.37
  -9 -12   1    0.16    0.36
  -9  12  -1    0.63    0.28
  -9  12  -1    0.21    0.40
  -9 -12   1    0.61    0.32
   9 -12  -1    0.66    0.31
 -10  12   1    2.82    0.35
  10 -12   1    2.55    0.40
 -10 -12  -1    3.11    0.48
 -10 -12  -1    3.37    0.43
 -10  12   1    2.01    0.48
  10 -12  -1    3.21    0.41
 -10  12  -1    3.03    0.51
 -10 -12   1    2.39    0.41
 -10  12  -1    3.01    0.35
 -10 -12   1    2.51    0.47
 -11  12   1   -0.59    0.46
 -11 -12  -1   -0.18    0.41
 -11 -12  -1    0.15    0.36
  11 -12   1    0.41    0.35
 -11  12  -1   -0.19    0.45
 -11 -12   1    0.27    0.37
  11 -12  -1    0.31    0.35
 -11 -12   1   -0.39    0.42
  12 -12   1    0.31    0.38
 -12 -12  -1    0.03    0.38
 -12  12   1    0.35    0.81
 -12 -12  -1    0.59    0.51
 -12 -12   1    0.38    0.37
 -12 -12   1    0.44    0.59
  12 -12  -1    0.15    0.38
 -12  12  -1   -0.03    0.61
  13 -12   1    0.53    0.41
 -13  12   1    0.14    0.54
 -13 -12  -1    0.11    0.39
 -13 -12  -1    0.43    0.50
 -13 -12   1   -0.32    0.38
  13 -12  -1    0.19    0.40
 -13 -12   1   -0.01    0.52
 -13  12  -1    0.81    0.53
   0 -13   1    0.09    0.21
   0  13   1   -0.08    0.23
   0 -13  -1    0.18    0.21
   0  13  -1   -0.16    0.24
  -1  13   1   -0.01    0.25
  -1 -13  -1    0.04    0.22
  -1 -13  -1    0.03    0.25
  -1  13  -1    0.17    0.23
  -1 -13   1   -0.38    0.25
   1 -13  -1    0.29    0.21
  -2 -13  -1    6.64    0.34
  -2 -13  -1    6.00    0.52
  -2 -13  -1    6.44    0.33
  -2 -13  -1    5.54    0.50
   2 -13   1    6.42    0.31
  -2  13   1    6.76    0.57
  -2 -13   1    6.45    0.53
  -2 -13   1    6.46    0.56
  -2 -13   1    6.26    0.31
   2 -13  -1    6.36    0.33
   2 -13  -1    6.45    0.32
  -2  13  -1    6.47    0.49
  -2  13  -1    6.61    0.57
  -2 -13   1    6.65    0.33
  -3 -13  -1    0.43    0.14
   3 -13   1    0.03    0.13
   3 -13   1    0.10    0.14
  -3  13   1   -0.06    0.20
  -3  13   1   -0.34    0.26
  -3 -13  -1    0.13    0.26
  -3 -13  -1    0.15    0.15
  -3 -13  -1    0.20    0.24
  -3 -13   1   -0.07    0.27
  -3 -13   1    0.13    0.13
  -3 -13   1    0.20    0.15
   3 -13  -1   -0.06    0.14
  -3 -13   1    0.10    0.25
  -3  13  -1    0.09    0.22
  -3  13  -1    0.01    0.28
   3 -13  -1    0.31    0.14
  -4 -13  -1    0.02    0.26
  -4 -13  -1   -0.02    0.22
  -4 -13  -1    0.10    0.19
  -4  13   1    0.04    0.20
   4 -13   1    0.32    0.16
  -4  13   1    0.14    0.29
  -4 -13  -1   -0.03    0.15
   4 -13   1   -0.02    0.17
   4 -13  -1    0.18    0.15
  -4 -13   1   -0.13    0.17
  -4 -13   1    0.01    0.15
  -4 -13   1   -0.27    0.24
  -4  13  -1    0.13    0.29
   4 -13  -1   -0.13    0.16
  -4 -13   1   -0.05    0.27
  -4  13  -1    0.07    0.22
  -5 -13  -1    0.06    0.18
  -5 -13  -1    0.50    0.28
  -5  13   1   -0.02    0.19
   5 -13   1    0.04    0.19
  -5 -13  -1    0.22    0.18
   5 -13   1    0.09    0.17
  -5 -13  -1    0.61    0.21
  -5  13   1   -0.02    0.31
  -5 -13   1    0.13    0.29
  -5  13  -1    0.21    0.32
  -5  13  -1    0.25    0.23
   5 -13  -1    0.32    0.18
   5 -13  -1    0.11    0.19
  -5 -13   1    0.14    0.22
  -5 -13   1    0.44    0.17
  -5 -13   1    0.20    0.21
  -6  13   1    0.65    0.22
  -6 -13  -1    0.79    0.25
  -6  13   1    0.49    0.35
   6 -13   1    0.28    0.22
  -6 -13  -1    0.97    0.32
  -6 -13  -1    0.48    0.20
  -6 -13  -1    0.73    0.16
   6 -13   1    0.48    0.19
  -6 -13   1    0.55    0.31
  -6 -13   1    0.64    0.20
  -6  13  -1    0.42    0.23
  -6 -13   1    0.26    0.19
  -6  13  -1    0.08    0.33
   6 -13  -1    0.23    0.19
   6 -13  -1    0.50    0.23
  -6 -13   1    0.37    0.24
  -7 -13  -1    3.20    0.26
  -7 -13  -1    3.34    0.34
  -7 -13  -1    3.08    0.42
  -7  13   1    2.74    0.46
   7 -13   1    2.63    0.29
  -7  13   1    3.01    0.29
   7 -13   1    3.41    0.34
  -7 -13   1    3.10    0.34
  -7  13  -1    2.57    0.47
  -7 -13   1    2.40    0.41
  -7  13  -1    3.19    0.33
   7 -13  -1    3.12    0.34
   7 -13  -1    3.14    0.35
  -7 -13   1    2.83    0.30
  -8 -13  -1    2.23    0.48
   8 -13   1    2.78    0.35
  -8 -13  -1    2.13    0.35
  -8  13   1    2.55    0.48
  -8  13   1    2.03    0.27
  -8 -13   1    1.63    0.40
  -8 -13   1    2.19    0.28
   8 -13  -1    2.89    0.35
  -8  13  -1    1.84    0.45
  -9  13   1   -0.43    0.40
  -9 -13  -1    0.27    0.37
  -9 -13  -1    0.73    0.33
  -9  13   1    0.34    0.24
   9 -13   1    0.12    0.29
  -9 -13   1    0.34    0.38
   9 -13  -1   -0.43    0.29
  -9 -13   1    0.19    0.31
  -9  13  -1   -0.77    0.39
  -9  13  -1    0.03    0.24
 -10 -13  -1    1.81    0.46
 -10 -13  -1    2.29    0.40
  10 -13   1    2.19    0.40
 -10  13   1    1.36    0.51
  10 -13  -1    2.70    0.40
 -10 -13   1    2.54    0.48
 -10  13  -1    1.90    0.52
 -10 -13   1    1.66    0.39
  11 -13   1    0.44    0.35
 -11 -13  -1   -0.29    0.36
 -11 -13  -1    0.13    0.43
 -11  13   1   -0.76    0.46
 -11 -13   1   -0.02    0.43
 -11 -13   1   -0.42    0.35
 -11  13  -1    0.05    0.46
  11 -13  -1    0.30    0.36
  12 -13   1    0.25    0.39
 -12  13   1   -0.78    0.47
 -12 -13  -1    0.76    0.40
 -12 -13  -1    1.20    0.47
 -12 -13   1    1.11    0.41
  12 -13  -1   -0.05    0.37
 -12 -13   1    0.00    0.47
 -12  13  -1    1.13    0.51
   0 -14   1    0.44    0.24
   0 -14   1    0.50    0.30
  -1 -14  -1   41.48    1.71
  -1  14   1   39.53    1.70
  -1 -14  -1   39.62    1.65
   1 -14   1   40.50    1.71
  -1  14  -1   39.10    1.71
   1 -14  -1   41.48    1.63
  -1 -14   1   39.97    1.66
  -2 -14  -1    2.51    0.33
  -2 -14  -1    2.39    0.24
  -2 -14  -1    2.46    0.37
  -2 -14  -1    2.20    0.18
  -2  14   1    2.79    0.38
   2 -14  -1    2.46    0.22
   2 -14  -1    2.52    0.28
  -2 -14   1    2.32    0.33
  -2 -14   1    1.43    0.36
  -2  14  -1    1.94    0.36
  -2 -14   1    2.29    0.21
  -2  14  -1    2.44    0.32
   2 -14  -1    2.14    0.18
   3 -14   1   21.01    0.84
   3 -14   1   21.47    0.84
  -3 -14  -1   21.43    1.00
  -3 -14  -1   18.60    1.01
  -3  14   1   21.08    1.06
  -3 -14  -1   20.23    0.84
  -3 -14  -1   20.72    0.85
  -3  14  -1   21.59    0.97
  -3  14  -1   21.53    1.07
  -3 -14   1   20.71    1.01
  -3 -14   1   19.13    1.05
   3 -14  -1   21.30    0.85
   3 -14  -1   20.25    0.84
  -3 -14   1   20.27    0.83
  -3 -14   1   21.95    0.85
  -4 -14  -1    0.38    0.28
  -4 -14  -1    0.02    0.19
  -4 -14  -1    0.18    0.16
  -4  14   1   -0.19    0.30
  -4  14   1    0.25    0.21
  -4 -14  -1    0.26    0.24
   4 -14   1    0.19    0.17
   4 -14   1    0.11    0.17
  -4  14  -1    0.09    0.31
  -4 -14   1    0.34    0.19
  -4 -14   1   -0.15    0.25
   4 -14  -1    0.02    0.16
  -4 -14   1   -0.01    0.28
  -4 -14   1   -0.08    0.16
  -4  14  -1    0.13    0.23
   4 -14  -1    0.20    0.18
  -5 -14  -1    3.33    0.31
   5 -14   1    3.28    0.29
  -5 -14  -1    3.30    0.29
  -5  14   1    3.78    0.40
  -5  14   1    3.29    0.46
   5 -14   1    3.92    0.35
  -5 -14  -1    3.54    0.34
  -5 -14  -1    3.69    0.40
  -5 -14   1    3.70    0.39
  -5  14  -1    3.49    0.34
  -5 -14   1    3.10    0.40
   5 -14  -1    3.55    0.30
  -5 -14   1    3.35    0.33
  -5 -14   1    3.73    0.34
   5 -14  -1    3.11    0.28
  -5  14  -1    3.60    0.48
  -6  14   1    0.92    0.39
  -6 -14  -1    0.49    0.29
  -6 -14  -1    0.26    0.20
   6 -14   1    0.81    0.26
  -6  14   1    0.71    0.22
   6 -14   1    0.92    0.22
  -6 -14  -1    0.48    0.32
  -6 -14  -1    0.82    0.17
   6 -14  -1    1.15    0.28
  -6 -14   1    0.58    0.20
  -6 -14   1    0.94    0.29
  -6 -14   1    1.16    0.35
  -6  14  -1    0.85    0.38
   6 -14  -1    0.35    0.21
  -6  14  -1    1.42    0.27
  -6 -14   1    0.50    0.21
  -7  14   1    3.45    0.50
  -7 -14  -1    4.01    0.38
   7 -14   1    3.47    0.36
  -7  14   1    3.75    0.32
   7 -14  -1    3.86    0.36
  -7 -14   1    3.52    0.33
  -7 -14   1    3.85    0.37
  -7 -14   1    3.63    0.50
  -7  14  -1    3.72    0.52
  -8  14   1   -0.49    0.40
   8 -14   1    0.31    0.28
  -8 -14  -1    0.00    0.30
  -8 -14  -1   -0.02    0.37
  -8 -14   1    0.08    0.29
   8 -14  -1   -0.19    0.27
  -8 -14   1   -0.04    0.37
  -8  14  -1    0.11    0.23
  -8  14  -1    0.87    0.45
  -9  14   1    1.99    0.50
   9 -14   1    2.12    0.37
  -9 -14  -1    2.27    0.38
  -9 -14  -1    1.91    0.44
  -9 -14   1    1.34    0.45
  -9  14  -1    2.83    0.54
   9 -14  -1    2.82    0.38
  -9 -14   1    2.50    0.39
 -10  14   1    0.41    0.49
  10 -14   1    0.40    0.34
 -10 -14  -1    0.47    0.42
 -10 -14  -1    0.25    0.35
  10 -14  -1   -0.30    0.33
 -10 -14   1    0.07    0.43
 -10  14  -1   -0.09    0.46
 -10 -14   1    0.26    0.36
 -11 -14  -1   -0.07    0.43
 -11 -14  -1    1.01    0.39
  11 -14   1    0.46    0.37
 -11  14   1    0.71    0.51
  11 -14  -1   -0.14    0.35
 -11  14  -1    0.17    0.49
 -11 -14   1    1.38    0.48
 -11 -14   1    0.60    0.37
   0 -15  -1    0.06    0.29
   0 -15   1    0.11    0.30
   0 -15   1    0.25    0.25
   0 -15  -1   -0.04    0.23
  -1  15   1    2.67    0.39
  -1 -15  -1    1.83    0.37
  -1 -15  -1    2.06    0.32
   1 -15   1    2.26    0.31
  -1 -15   1    2.52    0.34
  -1  15  -1    2.50    0.39
   1 -15  -1    2.39    0.30
  -1 -15   1    1.97    0.38
   2 -15   1    1.42    0.28
  -2 -15  -1    0.87    0.39
  -2 -15  -1    1.55    0.18
  -2 -15  -1    1.52    0.16
  -2 -15  -1    1.39    0.30
  -2  15   1    0.84    0.34
  -2 -15   1    1.79    0.37
  -2  15  -1    1.10    0.34
  -2 -15   1    1.60    0.32
   2 -15  -1    0.92    0.28
  -3 -15  -1    0.70    0.19
  -3 -15  -1    0.56    0.29
   3 -15   1    0.68    0.16
  -3 -15  -1    0.80    0.32
  -3 -15  -1    0.48    0.27
   3 -15   1    0.72    0.15
  -3  15   1    0.78    0.34
  -3 -15   1    0.76    0.15
  -3  15  -1    0.43    0.35
  -3 -15   1    0.16    0.29
  -3  15  -1    0.67    0.27
   3 -15  -1    0.79    0.17
  -3 -15   1    0.70    0.18
   3 -15  -1    0.55    0.26
   3 -15  -1    0.56    0.16
  -4 -15  -1    0.67    0.27
  -4  15   1    1.18    0.37
  -4 -15  -1    0.50    0.29
  -4 -15  -1    0.47    0.21
   4 -15   1    0.52    0.19
  -4 -15  -1    0.15    0.17
  -4 -15   1    0.57    0.29
   4 -15  -1    0.40    0.19
  -4  15  -1    0.81    0.37
  -4 -15   1    0.05    0.18
  -4 -15   1    0.66    0.21
  -4 -15   1    0.17    0.31
   4 -15  -1    0.50    0.18
  -4  15  -1    0.43    0.26
  -5  15   1    6.39    0.46
   5 -15   1    6.01    0.42
  -5 -15  -1    6.08    0.42
  -5 -15  -1    6.38    0.42
  -5  15   1    6.57    0.70
  -5 -15  -1    5.58    0.56
  -5 -15  -1    6.16    0.60
  -5  15  -1    5.90    0.51
   5 -15  -1    6.38    0.42
  -5  15  -1    5.77    0.57
  -5 -15   1    6.83    0.41
  -5 -15   1    5.46    0.47
  -5 -15   1    7.02    0.62
   6 -15   1   -0.12    0.22
   6 -15   1    0.29    0.21
  -6  15   1    0.06    0.38
  -6 -15  -1    0.10    0.23
  -6 -15  -1    0.04    0.25
  -6 -15  -1    0.37    0.45
  -6  15   1    0.48    0.22
   6 -15  -1   -0.15    0.20
  -6 -15   1    0.03    0.34
  -6  15  -1   -0.09    0.23
  -6 -15   1    0.07    0.18
   6 -15  -1    0.17    0.24
  -6 -15   1    0.06    0.20
  -6 -15   1    0.09    0.25
  -6  15  -1    0.16    0.36
  -7 -15  -1    6.61    0.68
   7 -15   1    5.95    0.52
  -7 -15  -1    5.99    0.55
  -7  15   1    5.30    0.63
  -7  15  -1    6.39    0.64
  -7  15  -1    6.06    0.50
  -7 -15   1    7.30    0.57
  -7 -15   1    7.13    0.69
   7 -15  -1    6.81    0.54
   8 -15   1    0.22    0.30
  -8 -15  -1    0.08    0.31
  -8  15   1   -0.05    0.43
  -8 -15  -1   -0.10    0.37
   8 -15  -1    0.27    0.30
  -8 -15   1    0.15    0.31
  -8  15  -1   -0.08    0.42
  -8 -15   1    0.04    0.39
  -9  15   1    2.89    0.53
  -9 -15  -1    3.24    0.42
   9 -15   1    2.33    0.38
  -9 -15  -1    3.11    0.49
  -9  15  -1    1.63    0.52
  -9 -15   1    2.36    0.47
   9 -15  -1    2.92    0.40
  -9 -15   1    2.44    0.40
 -10 -15  -1    0.30    0.40
 -10 -15  -1    0.59    0.83
  10 -15   1    0.07    0.35
 -10  15   1   -0.21    0.55
 -10 -15   1    0.21    0.51
 -10  15  -1   -0.70    0.44
 -10 -15   1   -0.07    0.36
  10 -15  -1    0.69    0.37
 -11 -15  -1    0.25    0.46
 -11  15   1    1.13    0.92
 -11 -15  -1    0.17    0.55
 -11 -15   1    0.58    0.58
 -11 -15   1    0.21    0.63
  11 -15  -1    0.51    0.64
 -11  15  -1    0.95    0.66
   0 -16  -1    0.19    0.26
   0 -16   1    0.35    0.27
   0 -16  -1    0.45    0.35
   0 -16   1   -0.05    0.34
  -1 -16  -1    0.89    0.29
  -1 -16  -1    0.74    0.35
   1 -16   1    0.83    0.37
  -1  16   1    1.11    0.35
   1 -16   1    0.82    0.27
  -1 -16   1    0.95    0.37
  -1 -16   1    0.79    0.30
   1 -16  -1    0.55    0.25
  -2  16   1    0.52    0.34
  -2 -16  -1   -0.20    0.32
  -2 -16  -1    0.23    0.28
   2 -16   1    0.23    0.25
  -2  16  -1    0.20    0.33
   2 -16  -1    0.28    0.23
  -2 -16   1    0.27    0.34
  -2 -16   1    0.75    0.31
  -3 -16  -1    3.11    0.46
  -3 -16  -1    2.79    0.28
  -3 -16  -1    3.03    0.28
   3 -16   1    3.01    0.33
  -3 -16  -1    2.94    0.38
  -3  16   1    2.74    0.43
  -3  16  -1    2.31    0.45
   3 -16  -1    2.88    0.29
   3 -16  -1    3.20    0.32
  -3 -16   1    2.61    0.26
  -3 -16   1    3.36    0.44
  -3 -16   1    2.88    0.39
   3 -16  -1    2.72    0.28
  -3 -16   1    2.91    0.29
  -4 -16  -1    1.80    0.25
  -4 -16  -1    1.58    0.35
   4 -16   1    1.37    0.20
  -4 -16  -1    1.36    0.20
   4 -16   1    1.99    0.23
  -4 -16  -1    1.39    0.29
  -4  16   1    1.71    0.40
   4 -16  -1    1.68    0.23
  -4 -16   1    1.24    0.35
  -4 -16   1    1.61    0.24
  -4 -16   1    1.51    0.20
   4 -16  -1    1.72    0.26
   4 -16  -1    1.78    0.22
  -4 -16   1    1.24    0.33
  -4  16  -1    1.51    0.44
   5 -16   1    0.68    0.20
   5 -16   1    0.21    0.22
  -5  16   1    0.82    0.40
  -5 -16  -1    0.58    0.24
  -5 -16  -1    0.37    0.20
  -5 -16  -1    0.78    0.33
  -5  16  -1    0.67    0.26
   5 -16  -1    0.53    0.24
  -5 -16   1    1.05    0.25
  -5  16  -1    0.10    0.37
   5 -16  -1    0.62    0.23
  -5 -16   1    0.92    0.35
  -5 -16   1    0.46    0.19
   5 -16  -1    0.65    0.20
  -6 -16  -1    0.14    0.34
  -6  16   1    0.09    0.39
   6 -16   1    0.15    0.25
  -6 -16  -1    0.09    0.26
  -6 -16   1    0.05    0.34
  -6  16  -1    0.57    0.41
  -6  16  -1    0.36    0.26
  -6 -16   1    0.21    0.26
   6 -16  -1    0.23    0.25
  -7 -16  -1    0.63    0.38
   7 -16   1    0.09    0.28
  -7  16   1    0.18    0.42
  -7 -16  -1    1.24    0.31
  -7 -16   1    0.90    0.39
  -7  16  -1    0.77    0.43
   7 -16  -1    0.59    0.28
  -7 -16   1    0.63    0.30
  -8 -16  -1    0.00    0.39
  -8 -16  -1    0.35    0.32
  -8  16   1    0.45    0.46
   8 -16   1   -0.37    0.29
  -8 -16   1   -0.51    0.29
  -8  16  -1    0.04    0.46
   8 -16  -1   -0.09    0.29
  -8 -16   1   -0.59    0.37
  -9 -16  -1   -0.38    0.32
  -9  16   1   -0.67    0.71
   9 -16   1    0.53    0.33
  -9 -16   1   -0.26    0.66
  -9  16  -1    0.51    0.64
   9 -16  -1   -0.13    0.32
  -9 -16   1    0.16    0.34
 -10 -16  -1   -0.18    0.42
 -10  16   1   -0.51    0.46
  10 -16   1    0.26    0.62
 -10 -16  -1    0.25    0.45
 -10 -16   1   -0.11    0.44
 -10 -16   1    0.74    0.46
 -10  16  -1    0.09    0.53
  10 -16  -1    0.36    0.44
   0 -17  -1    0.15    0.26
   0 -17   1    0.43    0.37
   0 -17   1   -0.33    0.26
   0 -17  -1    0.18    0.35
   1 -17   1    4.03    0.50
  -1 -17  -1    3.18    0.46
   1 -17   1    3.89    0.38
  -1 -17  -1    3.95    0.39
   1 -17  -1    4.00    0.37
   1 -17  -1    2.59    0.43
  -1 -17   1    4.24    0.50
  -1 -17   1    3.88    0.41
   2 -17   1    0.06    0.25
  -2 -17  -1   -0.09    0.33
  -2  17   1   -0.20    0.33
  -2 -17  -1    0.54    0.29
  -2 -17   1    0.39    0.37
  -2  17  -1   -0.12    0.33
  -2 -17   1   -0.23    0.29
   2 -17  -1    0.58    0.25
  -3 -17  -1    0.14    0.16
   3 -17   1   -0.03    0.24
  -3 -17  -1    0.10    0.31
  -3 -17  -1    0.53    0.35
   3 -17  -1    0.59    0.24
  -3 -17   1    0.18    0.42
  -3  17  -1    0.49    0.43
  -3 -17   1    0.69    0.35
  -4 -17  -1    1.79    0.37
   4 -17   1    2.41    0.24
   4 -17   1    1.97    0.21
   4 -17   1    2.27    0.31
  -4 -17  -1    2.59    0.23
  -4  17   1    1.82    0.43
  -4 -17  -1    2.46    0.26
  -4  17  -1    2.28    0.45
  -4 -17   1    1.95    0.22
  -4 -17   1    2.48    0.26
  -4 -17   1    2.14    0.40
   4 -17  -1    1.95    0.23
   4 -17  -1    2.39    0.29
   4 -17  -1    2.60    0.24
  -4 -17   1    2.17    0.36
   5 -17   1   -0.08    0.22
  -5 -17  -1    0.12    0.20
  -5 -17  -1   -0.02    0.24
   5 -17   1   -0.29    0.18
  -5  17   1    0.17    0.38
  -5 -17  -1    0.53    0.34
   5 -17  -1   -0.01    0.23
   5 -17  -1   -0.22    0.18
  -5 -17   1    0.12    0.24
  -5  17  -1   -0.35    0.39
  -5 -17   1    0.53    0.35
  -5 -17   1   -0.15    0.18
  -6 -17  -1    0.84    0.37
  -6 -17  -1    1.56    0.31
  -6  17   1    0.71    0.44
   6 -17   1    1.09    0.28
  -6 -17   1    1.54    0.30
   6 -17  -1    1.13    0.29
  -6 -17   1    1.58    0.41
  -6  17  -1    0.81    0.46
  -7 -17  -1   -0.10    0.29
  -7  17   1   -0.15    0.43
   7 -17   1   -0.18    0.28
  -7 -17  -1    0.27    0.37
   7 -17  -1    0.26    0.29
  -7 -17   1   -0.08    0.36
  -7 -17   1    0.39    0.30
  -7  17  -1   -0.22    0.42
  -8  17   1   -0.51    0.55
  -8 -17  -1   -0.11    0.31
  -8 -17  -1    0.31    0.77
   8 -17   1   -0.01    0.30
  -8 -17   1   -0.35    0.49
  -8 -17   1    0.09    0.31
   8 -17  -1    0.21    0.32
  -8  17  -1   -0.13    0.51
  -9  17   1   -0.18    0.47
  -9 -17  -1    0.33    0.41
  -9  17  -1   -0.48    0.49
  -9 -17   1    0.07    0.40
   0 -18   1    6.61    0.59
   0 -18  -1    6.81    0.69
   0 -18   1    5.81    0.59
   0 -18  -1    7.14    0.55
   1 -18   1    2.42    0.35
   1 -18   1    1.32    0.49
  -1 -18  -1    2.20    0.43
  -1 -18  -1    3.43    0.38
   1 -18  -1    2.17    0.32
  -1 -18   1    3.22    0.50
  -1 -18   1    3.11    0.47
   1 -18  -1    1.99    0.70
   2 -18   1    2.13    0.32
  -2 -18  -1    1.81    0.35
   2 -18   1    1.18    0.41
  -2 -18  -1    1.03    0.39
   2 -18  -1    2.25    0.31
   2 -18  -1    2.74    0.43
  -2 -18   1    2.01    0.43
  -2 -18   1    2.41    0.38
   3 -18   1    9.86    0.63
  -3 -18  -1    9.91    0.70
  -3  18   1    9.36    0.83
  -3 -18   1   10.83    0.72
  -3 -18   1   10.24    1.08
  -3  18  -1    9.88    0.83
  -4 -18  -1    1.10    0.35
  -4  18   1    0.70    0.41
  -4 -18  -1    0.55    0.22
  -4 -18  -1    1.17    0.30
  -4 -18   1    0.50    0.33
  -4  18  -1    0.97    0.44
  -5 -18  -1    4.65    0.37
  -5  18   1    4.60    0.59
   5 -18   1    4.82    0.42
  -5 -18  -1    4.37    0.49
  -5 -18   1    5.38    0.52
  -5  18  -1    3.91    0.60
   5 -18  -1    5.38    0.44
  -5 -18   1    5.52    0.44
   6 -18   1   -0.12    0.47
  -6 -18  -1    0.01    0.45
  -6  18   1   -0.23    0.42
  -6 -18  -1   -0.73    0.35
  -6  18  -1   -0.26    0.42
  -6 -18   1    0.10    0.39
  -7 -18  -1    2.17    0.35
  -7 -18  -1    1.55    0.47
   7 -18   1    2.02    0.34
  -7  18   1    1.12    0.49
  -7  18  -1    2.10    0.54
  -7 -18   1    1.45    0.34
   7 -18  -1    2.20    0.34
  -7 -18   1    1.83    0.45
  -8  18   1   -1.52    0.50
  -8 -18  -1    0.20    0.47
  -8  18  -1    0.90    0.81
  -8 -18   1   -0.28    0.49
   0 -19  -1    0.06    0.26
   0 -19   1    0.10    0.39
   0 -19  -1    0.00    0.36
   0 -19   1   -0.22    0.28
  -1 -19  -1   -0.13    0.27
   1 -19   1   -0.34    0.27
   1 -19   1    0.02    0.39
  -1 -19   1    0.43    0.31
   1 -19  -1    0.46    0.39
  -1 -19   1    0.12    0.35
   2 -19   1   -0.31    0.39
  -2 -19  -1   -0.11    0.29
  -2 -19   1    0.30    0.31
   2 -19  -1   -0.35    0.36
   3 -19   1    0.45    0.40
  -3 -19  -1    0.71    0.33
  -3 -19   1    0.70    0.34
  -4 -19  -1   -0.10    0.34
  -4  19   1    0.32    0.41
  -4 -19   1    0.30    0.34
  -4  19  -1    0.14    0.41
  -5  19   1    1.90    0.76
  -5 -19  -1    1.15    0.44
  -5 -19  -1    1.78    0.27
   5 -19  -1    2.83    0.27
  -5 -19   1    2.12    0.27
  -5 -19   1    2.15    0.76
  -6 -19  -1   -0.29    0.29
   6 -19   1    0.47    0.25
  -6  19   1    0.64    0.47
  -6 -19  -1    0.42    0.37
   6 -19  -1    1.07    0.29
  -6 -19   1    0.34    0.27
  -6 -19   1    0.58    0.39
  -6  19  -1    1.63    0.48
   0 -20   1    0.71    0.34
   0 -20   1    1.12    0.55
  -1 -20  -1    2.18    0.42
   1 -20   1    1.98    0.45
  -1 -20   1    1.28    0.34
   1 -20  -1    1.40    0.44
  -2 -20  -1    0.21    0.31
   2 -20   1    0.24    0.39
   2 -20  -1    0.14    0.39
  -2 -20   1    0.62    0.33
   3 -20   1    0.78    0.69
  -3 -20  -1    1.67    0.40
   4 -20   1   -0.59    0.39
  -4 -20  -1    0.26    0.34
  -4 -20   1    0.38    0.36
  -1   0   2    7.52    0.31
  -1   0   2    7.46    0.31
  -1   0  -2    7.25    0.31
   1   0  -2    7.61    0.31
   1   0   2    7.54    0.31
  -1   0   2    6.98    0.32
  -1   0  -2    7.94    0.31
   1   0   2    7.17    0.31
   2   0  -2 1000.00   36.58
   3   0  -2   79.29    2.99
  -3   0   2   79.51    3.00
  -3   0  -2   80.23    3.00
   3   0   2   81.27    3.00
  -3   0  -2   82.33    3.00
  -3   0  -2   77.98    3.00
   3   0  -2   79.86    3.00
   3   0  -2   80.94    3.00
   3   0   2   79.98    3.00
  -3   0   2   82.09    3.00
   3   0  -2   80.44    3.00
   3   0   2   83.00    2.99
  -3   0  -2   82.69    2.99
  -3   0   2   83.27    3.00
   3   0   2   80.89    3.00
  -3   0   2   79.82    3.00
   4   0  -2   95.98    3.63
   4   0  -2   96.57    3.62
  -4   0  -2   98.51    3.63
   4   0  -2   99.99    3.63
  -4   0   2   98.52    3.62
  -4   0   2   98.82    3.63
   4   0   2   99.95    3.63
  -4   0  -2   94.00    3.63
  -4   0  -2   96.24    3.63
  -4   0  -2  100.60    3.62
  -4   0   2  100.41    3.63
   4   0  -2   95.48    3.62
   4   0   2   95.16    3.63
   4   0   2   98.10    3.63
   5   0  -2   10.90    0.48
  -5   0  -2   10.54    0.49
  -5   0  -2   10.43    0.47
   5   0   2   10.81    0.49
   5   0  -2   11.30    0.49
  -5   0   2   10.57    0.49
  -5   0  -2   10.78    0.49
  -5   0   2   10.51    0.47
  -5   0   2   10.90    0.49
  -5   0  -2   10.82    0.48
   5   0   2   10.70    0.46
  -6   0  -2   44.17    1.77
  -6   0  -2   46.66    1.76
  -6   0   2   45.97    1.77
  -6   0   2   46.07    1.76
  -6   0   2   45.53    1.77
   6   0  -2   45.97    1.77
  -6   0  -2   44.74    1.76
   6   0   2   46.89    1.77
  -7   0  -2    1.16    0.19
  -7   0   2    0.90    0.19
  -7   0   2    1.23    0.21
   7   0   2    0.56    0.18
   7   0  -2    1.10    0.19
  -7   0  -2    1.12    0.22
  -7   0  -2    1.06    0.18
  -7   0   2    1.01    0.21
   8   0  -2   51.58    2.03
  -8   0   2   51.10    2.03
  -8   0  -2   50.06    2.03
  -8   0   2   53.83    2.03
  -8   0   2   51.38    2.02
  -8   0  -2   51.97    2.01
  -8   0  -2   51.57    2.03
   8   0   2   52.30    2.03
   9   0  -2    2.33    0.29
   9   0   2    3.04    0.34
  -9   0  -2    3.50    0.35
  -9   0   2    2.61    0.32
  -9   0   2    2.47    0.33
  -9   0  -2    2.91    0.30
  -9   0   2    2.82    0.31
  -9   0  -2    2.94    0.30
 -10   0  -2    0.59    0.25
 -10   0  -2    0.66    0.25
  10   0  -2    0.85    0.27
  10   0   2    0.37    0.26
 -10   0   2    1.02    0.27
 -10   0  -2    0.72    0.33
 -10   0   2    0.95    0.57
 -11   0  -2    1.62    0.30
 -11   0  -2    1.69    0.33
 -11   0   2    1.56    0.32
 -11   0   2    1.76    0.40
  11   0  -2    1.39    0.31
  11   0   2    2.09    0.34
 -11   0   2    1.55    0.33
 -11   0  -2    1.46    0.40
  12   0  -2    0.76    0.31
 -12   0   2    0.68    0.33
 -12   0   2    0.61    0.31
 -12   0  -2   -0.06    0.41
 -12   0  -2    0.49    0.30
 -12   0  -2    0.16    0.28
  12   0   2    0.03    0.29
 -12   0   2    0.03    0.40
  13   0   2   -0.14    0.33
 -13   0   2    0.06    0.43
  13   0  -2    0.15    0.34
 -13   0   2    0.06    0.31
 -13   0  -2    0.86    0.45
 -13   0  -2   -0.18    0.29
 -13   0   2   -0.28    0.32
 -13   0  -2    0.17    0.30
 -14   0  -2    0.71    0.53
 -14   0   2    0.17    0.40
 -14   0   2    0.06    0.50
 -14   0  -2   -0.33    0.29
 -15   0   2   -0.11    0.35
 -15   0  -2    0.61    0.54
 -15   0   2    0.88    0.58
 -15   0  -2   -0.31    0.32
 -16   0  -2   -0.28    0.72
 -16   0  -2    0.07    0.33
 -16   0   2   -0.39    0.72
 -16   0   2   -0.44    0.34
   0   1  -2   -0.04    0.03
   0  -1  -2   -0.03    0.02
   0   1  -2    0.00    0.03
   0   1   2    0.02    0.02
  -1  -1  -2   21.29    0.78
   1   1  -2   21.44    0.79
   1   1  -2   19.93    0.80
  -1  -1  -2   21.24    0.78
  -1   1   2   21.37    0.77
   1   1  -2   17.36    0.77
  -1   1   2   22.06    0.78
   1  -1   2   20.91    0.78
  -1  -1   2   21.17    0.78
   1  -1  -2   20.71    0.78
   1   1   2   19.77    0.78
  -1  -1   2   20.89    0.80
  -1   1  -2   21.21    0.80
  -1  -1   2   20.82    0.78
   2  -1   2   25.81    1.00
  -2  -1  -2   27.06    1.00
  -2   1   2   26.51    1.00
  -2  -1  -2   26.18    1.00
   2   1  -2   26.42    1.00
  -2   1   2   25.96    1.00
   2   1  -2   25.54    1.00
   2  -1   2   26.20    1.00
   2   1  -2   26.86    1.00
  -2   1   2   27.18    1.00
  -2   1   2   26.61    0.99
   2  -1   2   26.43    1.00
   2  -1   2   26.65    1.00
   2   1  -2   25.94    1.00
  -2  -1  -2   26.80    1.00
  -2  -1  -2   26.43    0.98
   2  -1  -2   26.37    1.00
  -2   1  -2   26.60    1.00
   2   1   2   24.66    1.00
  -2   1  -2   27.35    1.01
   2   1   2   26.96    1.00
   2   1   2   26.55    0.98
   2  -1  -2   26.85    1.00
   2  -1  -2   26.70    1.00
  -2  -1   2   26.39    1.00
  -2  -1   2   26.76    1.00
  -2  -1   2   27.14    1.00
  -2   1  -2   25.82    0.99
  -2  -1   2   26.42    1.00
   2  -1  -2   26.65    0.99
  -2   1  -2   26.29    1.00
  -3   1   2  149.58    5.46
   3   1  -2  139.17    5.45
   3  -1   2  147.57    5.46
  -3   1   2  151.33    5.45
   3   1  -2  155.06    5.46
  -3   1   2  149.84    5.46
   3  -1   2  146.27    5.45
   3   1  -2  145.75    5.45
  -3  -1  -2  151.29    5.44
   3  -1   2  145.89    5.46
   3   1  -2  150.19    5.46
  -3  -1  -2  146.29    5.46
  -3   1   2  149.90    5.45
   3  -1   2  149.79    5.45
  -3  -1  -2  147.86    5.46
  -3  -1  -2  149.41    5.46
  -3   1  -2  150.61    5.46
  -3  -1   2  150.66    5.45
  -3  -1   2  143.67    5.45
   3   1   2  144.62    5.45
  -3   1  -2  148.88    5.45
  -3   1  -2  150.05    5.46
   3   1   2  147.21    5.44
   3  -1  -2  145.90    5.44
   3  -1  -2  146.47    5.46
  -3  -1   2  152.54    5.46
   3   1   2  146.77    5.48
   3   1   2  151.42    5.46
  -3  -1   2  147.14    5.46
  -3   1  -2  144.02    5.45
   3  -1  -2  146.26    5.46
   4   1  -2   12.59    0.54
   4  -1   2   13.71    0.55
  -4   1   2   12.92    0.54
   4   1  -2   12.85    0.54
  -4   1   2   12.97    0.55
   4  -1   2   13.22    0.55
   4  -1   2   12.89    0.54
  -4  -1  -2   13.49    0.54
   4   1  -2   13.58    0.55
  -4   1   2   13.74    0.55
  -4  -1  -2   13.28    0.56
  -4   1   2   13.22    0.56
  -4  -1  -2   12.65    0.54
   4  -1   2   13.55    0.54
   4   1   2   13.51    0.55
   4  -1  -2   13.72    0.55
  -4  -1   2   13.61    0.55
   4   1   2   12.86    0.55
  -4  -1   2   13.63    0.56
  -4  -1   2   13.06    0.55
  -4   1  -2   13.15    0.55
   4   1   2   13.05    0.53
   4  -1  -2   12.90    0.55
  -4   1  -2   12.99    0.56
  -4   1  -2   13.48    0.55
   4  -1  -2   13.41    0.55
  -4   1  -2   13.03    0.54
  -4  -1   2   12.77    0.54
  -5  -1  -2    3.91    0.25
  -5  -1  -2    4.61    0.28
   5  -1   2    4.24    0.27
  -5   1   2    4.32    0.27
  -5   1   2    4.04    0.27
  -5   1   2    4.95    0.30
  -5  -1  -2    4.27    0.29
  -5  -1  -2    3.84    0.28
   5  -1   2    4.31    0.26
  -5   1  -2    4.10    0.31
   5   1   2    4.50    0.27
  -5   1  -2    4.04    0.29
   5  -1  -2    4.37    0.26
   5   1   2    3.88    0.28
  -5  -1   2    3.88    0.33
  -5   1  -2    4.84    0.27
   5  -1  -2    4.31    0.28
   5   1   2    3.96    0.23
  -5  -1   2    4.37    0.28
  -5  -1   2    4.77    0.29
  -5  -1   2    4.03    0.25
   5  -1  -2    4.27    0.24
  -6  -1  -2   95.18    3.52
  -6   1   2   94.70    3.52
   6  -1   2   90.01    3.51
  -6  -1  -2   95.79    3.52
  -6   1   2   94.77    3.51
  -6  -1  -2   90.96    3.51
   6   1  -2   98.94    3.52
  -6   1   2   95.86    3.52
  -6  -1  -2   92.26    3.50
  -6   1  -2   96.76    3.52
   6  -1  -2   92.10    3.51
   6  -1  -2   89.13    3.55
  -6   1  -2   92.48    3.52
  -6  -1   2   95.29    3.52
  -6  -1   2   86.94    3.56
  -6  -1   2  100.61    3.52
  -6   1  -2   92.72    3.51
   6   1   2   95.65    3.52
  -6  -1   2   91.26    3.51
  -7  -1  -2    0.84    0.21
   7  -1   2    0.72    0.18
  -7   1   2    0.69    0.19
  -7  -1  -2    0.87    0.17
  -7   1   2    0.62    0.20
  -7   1   2    0.57    0.17
   7   1  -2    0.76    0.18
  -7  -1  -2    0.45    0.17
  -7   1  -2    0.58    0.21
   7  -1  -2    0.46    0.18
   7   1   2    0.74    0.18
  -7  -1   2    0.55    0.17
  -7  -1   2    0.40    0.18
  -7   1  -2    0.47    0.18
  -7   1  -2    0.79    0.17
  -7  -1   2    0.76    0.19
  -8  -1  -2   17.55    0.83
   8  -1   2   17.71    0.81
  -8   1   2   17.21    0.80
  -8   1   2   17.53    0.82
  -8   1   2   17.61    0.83
  -8  -1  -2   17.82    0.81
  -8  -1  -2   16.70    0.77
   8   1  -2   17.43    0.80
  -8   1  -2   16.70    0.80
  -8  -1   2   17.93    0.81
  -8  -1   2   18.69    0.81
   8  -1  -2   18.03    0.82
  -8   1  -2   17.39    0.84
  -8  -1   2   17.81    0.82
   8   1   2   17.50    0.81
  -8   1  -2   17.40    0.80
  -9  -1  -2    2.73    0.27
  -9  -1  -2    2.09    0.33
  -9  -1  -2    2.46    0.29
   9  -1   2    1.95    0.30
  -9   1   2    2.65    0.31
  -9   1   2    2.61    0.33
   9   1   2    2.40    0.29
  -9   1  -2    2.18    0.29
   9  -1  -2    1.94    0.28
  -9  -1   2    2.10    0.28
  -9   1  -2    2.51    0.36
  -9  -1   2    2.32    0.31
  -9   1  -2    3.06    0.37
  -9  -1   2    2.76    0.30
 -10   1   2    5.66    0.51
 -10   1   2    5.66    0.55
 -10  -1  -2    6.15    0.49
  10  -1   2    6.11    0.54
  10   1  -2    6.01    0.51
 -10  -1  -2    6.24    0.60
 -10  -1  -2    6.25    0.53
 -10   1   2    5.83    0.61
  10   1   2    6.49    0.52
  10  -1  -2    6.97    0.54
 -10  -1   2    7.22    0.53
 -10  -1   2    5.81    0.58
 -10   1  -2    5.35    0.48
 -10  -1   2    6.57    0.52
 -10   1  -2    5.51    0.59
 -10   1  -2    5.08    0.47
 -11  -1  -2    2.07    0.35
  11   1  -2    2.20    0.33
  11  -1   2    2.09    0.33
 -11   1   2    2.40    0.36
 -11   1   2    1.88    0.42
 -11  -1  -2    2.37    0.41
 -11   1   2    2.26    0.33
 -11  -1  -2    2.84    0.36
 -11  -1   2    2.42    0.35
  11  -1  -2    2.22    0.34
 -11  -1   2    2.01    0.34
 -11  -1   2    2.55    0.40
 -11   1  -2    2.50    0.34
 -11   1  -2    2.29    0.32
 -11   1  -2    2.81    0.43
  11   1   2    1.86    0.33
  12   1  -2    0.04    0.28
 -12  -1  -2   -0.19    0.38
  12  -1   2   -0.23    0.31
 -12  -1  -2    0.28    0.31
 -12   1   2    0.22    0.30
 -12   1   2    0.70    0.33
 -12   1   2    0.85    0.45
 -12  -1  -2    0.34    0.28
 -12  -1   2    0.27    0.31
  12   1   2    0.16    0.29
 -12  -1   2    0.35    0.30
 -12   1  -2    0.64    0.31
 -12   1  -2    0.27    0.29
  12  -1  -2   -0.38    0.28
 -12  -1   2   -0.02    0.37
 -12   1  -2    0.24    0.44
  13  -1   2    0.02    0.38
 -13  -1  -2    0.43    0.43
 -13  -1  -2   -0.05    0.29
 -13   1   2   -0.24    0.29
 -13   1   2    0.37    0.37
  13   1  -2    0.29    0.34
 -13   1   2   -0.24    0.45
 -13  -1  -2   -0.38    0.34
 -13   1  -2   -0.53    0.47
 -13   1  -2    0.18    0.31
  13   1   2   -0.37    0.28
 -13   1  -2    0.06    0.32
 -13  -1   2    0.33    0.32
 -13  -1   2   -0.05    0.43
 -14  -1  -2    1.65    0.53
 -14   1   2    1.52    0.41
 -14  -1  -2    2.38    0.40
 -14   1   2    1.78    0.67
  14  -1   2    1.14    0.42
 -14  -1  -2    1.76    0.35
 -14  -1   2    1.96    0.62
 -14   1  -2    2.09    0.55
  14  -1  -2    2.50    0.45
 -14  -1   2    1.51    0.50
 -14  -1   2    1.80    0.39
 -15   1   2    0.27    0.57
 -15   1   2    0.43    0.37
 -15  -1  -2    1.32    0.55
 -15  -1  -2    0.74    0.32
 -15   1  -2    0.81    0.59
 -15  -1   2    0.37    0.55
 -15  -1   2    0.44    0.35
 -15   1  -2    0.33    0.34
 -16  -1  -2    1.11    0.61
 -16   1   2    0.61    0.66
 -16   1   2    1.11    0.61
 -16  -1  -2    1.37    0.45
 -16  -1   2    1.42    0.93
 -16   1  -2    0.85    0.36
 -16  -1   2    1.23    0.37
   0  -2  -2   16.60    0.69
   0  -2  -2   18.53    0.68
   0   2  -2   18.06    0.70
   0   2   2   18.45    0.67
   0   2   2   18.49    0.67
   0  -2  -2   15.84    0.68
   0   2  -2   18.03    0.70
   0   2   2   18.18    0.69
   0  -2  -2   18.30    0.68
   0  -2   2   17.36    0.70
   0  -2   2   17.68    0.70
   0  -2  -2   18.48    0.68
  -1  -2  -2   82.67    3.05
   1   2  -2   80.88    3.08
   1  -2   2   83.39    3.06
  -1  -2  -2   83.78    3.07
  -1   2   2   84.25    3.07
   1  -2   2   83.00    3.06
  -1   2   2   83.31    3.07
   1   2  -2   84.92    3.05
   1   2  -2   84.08    3.06
   1   2  -2   84.30    3.08
   1  -2   2   83.89    3.08
   1  -2   2   75.94    3.09
  -1   2   2   85.17    3.06
  -1  -2  -2   83.65    3.05
  -1   2   2   79.24    3.06
  -1  -2  -2   82.27    3.07
  -1  -2  -2   84.77    3.06
  -1   2  -2   84.29    3.08
  -1  -2   2   82.13    3.06
  -1  -2   2   84.80    3.06
  -1  -2   2   84.65    3.08
  -1  -2   2   82.04    3.09
   1  -2  -2   83.08    3.07
   1  -2  -2   84.57    3.07
  -1   2  -2   85.08    3.06
  -1   2  -2   76.74    3.10
   1  -2  -2   79.54    3.06
   1   2   2   82.33    3.06
   1  -2  -2   86.68    3.06
   1   2   2   83.76    3.07
   1   2   2   85.28    3.07
  -1   2  -2   83.60    3.05
   2   2  -2    1.20    0.12
  -2   2   2    1.81    0.12
  -2  -2  -2    1.76    0.10
   2  -2   2    1.85    0.12
  -2  -2  -2    1.58    0.13
   2   2  -2    1.99    0.12
  -2  -2  -2    1.55    0.12
   2  -2   2    1.77    0.13
  -2  -2  -2    1.51    0.12
   2  -2   2    1.53    0.14
  -2   2   2    1.67    0.13
   2   2  -2    1.68    0.17
  -2   2   2    1.97    0.14
   2   2   2    1.78    0.13
  -2   2  -2    1.59    0.17
  -2  -2   2    1.66    0.13
   2  -2  -2    1.70    0.12
   2   2   2    1.52    0.11
   2  -2  -2    1.75    0.12
  -2   2  -2    1.95    0.11
  -2  -2   2    1.66    0.12
   2  -2  -2    1.76    0.10
  -2   2  -2    1.38    0.11
   2   2   2    1.63    0.12
   2  -2  -2    1.81    0.13
  -2  -2   2    1.57    0.15
  -2  -2   2    1.76    0.14
  -2  -2   2    1.53    0.12
   3  -2   2    6.83    0.31
  -3  -2  -2    7.05    0.28
  -3   2   2    7.54    0.31
   3   2  -2    6.45    0.33
   3   2  -2    7.01    0.30
  -3  -2  -2    7.30    0.31
   3  -2   2    6.54    0.30
   3   2  -2    6.44    0.30
  -3   2   2    6.96    0.30
  -3  -2  -2    7.11    0.32
   3   2  -2    6.66    0.31
  -3   2   2    7.31    0.30
   3  -2   2    6.50    0.31
  -3  -2  -2    6.86    0.31
   3  -2   2    6.42    0.30
   3   2   2    6.43    0.30
   3  -2  -2    6.92    0.29
  -3  -2   2    6.65    0.32
   3  -2  -2    6.69    0.31
  -3  -2   2    6.51    0.30
  -3  -2   2    6.75    0.31
   3   2   2    6.99    0.31
   3   2   2    6.68    0.29
  -3   2  -2    6.66    0.34
   3  -2  -2    7.27    0.31
  -3   2  -2    6.70    0.30
   3  -2  -2    7.03    0.31
  -3   2  -2    6.89    0.32
  -3  -2   2    6.71    0.31
  -3   2  -2    6.18    0.31
   3   2   2    6.81    0.32
   4   2  -2    1.66    0.17
   4  -2   2    1.51    0.16
  -4   2   2    1.84    0.18
  -4   2   2    1.52    0.15
  -4  -2  -2    1.80    0.16
   4  -2   2    1.94    0.17
  -4  -2  -2    1.73    0.15
   4  -2   2    1.50    0.15
  -4   2   2    1.48    0.16
  -4  -2  -2    1.67    0.17
   4   2  -2    1.52    0.16
   4  -2   2    1.81    0.16
   4   2  -2    1.40    0.14
  -4   2  -2    1.55    0.15
  -4  -2   2    1.81    0.18
   4  -2  -2    1.90    0.14
   4   2   2    1.52    0.15
  -4   2  -2    2.00    0.20
  -4   2  -2    1.75    0.16
   4   2   2    1.48    0.14
  -4   2  -2    1.72    0.17
   4  -2  -2    1.88    0.18
  -4  -2   2    1.62    0.15
  -4  -2   2    1.39    0.15
   4  -2  -2    1.70    0.16
   4   2   2    1.94    0.17
  -5  -2  -2   17.98    0.75
  -5  -2  -2   18.98    0.73
  -5   2   2   19.35    0.76
  -5   2   2   18.33    0.78
   5   2  -2   16.39    0.77
   5  -2   2   19.01    0.76
  -5  -2  -2   17.88    0.77
  -5   2   2   19.27    0.76
   5   2  -2   18.78    0.76
  -5  -2  -2   17.98    0.80
   5   2   2   19.22    0.76
  -5  -2   2   19.01    0.77
  -5   2  -2   18.15    0.78
  -5   2  -2   18.93    0.75
  -5  -2   2   18.91    0.75
   5  -2  -2   18.01    0.73
   5   2   2   17.23    0.73
  -5   2  -2   18.95    0.77
   5  -2  -2   18.02    0.75
  -5  -2   2   17.65    0.75
  -6  -2  -2   10.90    0.53
   6   2  -2   10.83    0.51
  -6   2   2   10.67    0.53
  -6  -2  -2   10.59    0.50
  -6   2   2   10.91    0.51
  -6  -2  -2   11.80    0.55
  -6   2   2   11.09    0.55
   6  -2   2   10.94    0.52
  -6  -2  -2   10.53    0.49
   6   2   2   11.17    0.52
   6  -2  -2   11.58    0.58
  -6   2  -2   10.70    0.55
  -6   2  -2   11.33    0.54
  -6  -2   2   11.16    0.51
  -6  -2   2   10.60    0.53
  -6  -2   2   10.44    0.53
   6  -2  -2   10.96    0.53
  -6   2  -2   10.26    0.50
  -7  -2  -2    0.85    0.16
  -7   2   2    1.08    0.22
  -7  -2  -2    0.97    0.19
  -7  -2  -2    0.51    0.21
   7   2  -2    0.80    0.18
  -7   2   2    0.99    0.21
   7  -2   2    0.84    0.16
   7  -2   2    0.91    0.19
  -7   2   2    0.81    0.19
  -7   2  -2    0.59    0.16
   7   2   2    0.86    0.18
  -7   2  -2    0.77    0.20
   7  -2  -2    0.49    0.16
   7  -2  -2    0.53    0.19
  -7   2  -2    0.53    0.24
  -7  -2   2    1.00    0.21
  -7  -2   2    0.78    0.18
  -7  -2   2    0.67    0.18
  -7  -2   2    0.70    0.18
  -8   2   2    0.74    0.25
  -8   2   2    0.43    0.23
   8  -2   2    0.67    0.22
  -8  -2  -2    0.44    0.20
  -8   2   2    0.54    0.19
   8   2  -2    0.72    0.20
  -8  -2  -2    0.50    0.24
  -8  -2  -2    0.63    0.19
  -8   2  -2    0.83    0.28
  -8  -2   2    0.50    0.23
  -8  -2   2    0.56    0.19
  -8   2  -2    0.51    0.19
   8   2   2    0.79    0.20
  -8   2  -2    0.56    0.22
  -8  -2   2    0.36    0.19
   8  -2  -2    0.47    0.22
  -9   2   2    0.34    0.29
   9  -2   2    0.78    0.26
  -9  -2  -2    0.39    0.34
  -9   2   2    0.41    0.21
  -9  -2  -2    0.44    0.20
  -9   2   2    0.52    0.26
   9   2  -2    0.22    0.22
  -9  -2  -2    0.62    0.23
   9  -2  -2    0.63    0.24
  -9   2  -2    0.26    0.23
  -9  -2   2    0.56    0.27
  -9   2  -2    0.29    0.20
  -9  -2   2    0.33    0.22
  -9   2  -2    0.36    0.30
  -9  -2   2    0.35    0.22
   9   2   2    0.43    0.24
 -10  -2  -2    0.22    0.25
 -10  -2  -2    0.19    0.21
 -10   2   2    0.15    0.34
 -10   2   2    0.20    0.29
  10  -2   2    0.06    0.25
  10   2  -2    0.30    0.24
 -10  -2  -2   -0.19    0.30
 -10   2   2    0.45    0.24
 -10  -2   2   -0.19    0.28
 -10  -2   2   -0.10    0.24
  10   2   2   -0.10    0.22
 -10   2  -2   -0.13    0.26
 -10   2  -2    0.05    0.40
 -10   2  -2    0.16    0.23
 -10  -2   2    0.18    0.24
  10  -2  -2    0.27    0.26
 -11   2   2    0.47    0.33
  11  -2   2    0.15    0.29
 -11  -2  -2    0.25    0.35
 -11   2   2    0.27    0.30
 -11  -2  -2    0.28    0.28
 -11  -2  -2   -0.13    0.23
  11   2  -2   -0.18    0.24
 -11   2   2    0.32    0.39
 -11  -2   2   -0.09    0.34
 -11   2  -2    0.42    0.40
  11   2   2    0.21    0.26
 -11   2  -2   -0.06    0.28
 -11  -2   2    0.08    0.27
  11  -2  -2    0.08    0.27
 -11  -2   2    0.08    0.28
 -12  -2  -2    0.46    0.39
 -12   2   2    0.62    0.27
 -12   2   2    0.51    0.34
 -12   2   2    0.03    0.44
 -12  -2  -2    0.09    0.29
 -12  -2  -2    0.08    0.27
  12   2  -2    0.39    0.29
 -12   2  -2   -0.08    0.25
 -12   2  -2   -0.23    0.44
 -12  -2   2    0.65    0.39
 -12   2  -2    0.08    0.30
  12   2   2    0.51    0.29
 -12  -2   2    0.38    0.29
  13  -2   2    0.28    0.34
 -13   2   2    1.12    0.54
 -13   2   2    0.34    0.38
 -13  -2  -2    0.26    0.28
 -13  -2  -2    0.71    0.54
 -13  -2  -2    0.88    0.34
 -13  -2   2    0.29    0.31
 -13  -2   2    0.90    0.45
 -13   2  -2    0.14    0.33
  13  -2  -2    0.74    0.35
 -13   2  -2    0.52    0.50
 -13  -2   2    0.29    0.34
 -14  -2  -2    0.26    0.47
 -14  -2  -2    0.41    0.29
 -14   2   2    0.23    0.38
 -14  -2  -2    0.16    0.36
  14  -2   2   -0.30    0.36
 -14   2   2    2.36    1.06
 -14   2  -2    1.23    0.57
 -14  -2   2   -0.14    0.32
 -14   2  -2   -0.42    0.33
  14  -2  -2    0.16    0.37
 -14  -2   2    0.24    0.46
 -14  -2   2   -0.14    0.33
 -15  -2  -2    0.74    0.53
 -15   2   2    0.07    0.38
 -15  -2  -2   -0.40    0.27
 -15   2   2   -0.02    0.57
 -15  -2   2    0.01    0.32
 -15   2  -2   -0.47    0.34
 -15   2  -2    0.06    0.60
 -15  -2   2   -0.28    0.48
 -16   2   2    0.21    0.47
 -16  -2  -2   -0.23    0.57
 -16   2   2    0.81    0.69
 -16  -2   2   -0.43    0.31
 -16  -2   2    0.76    0.58
 -16   2  -2    0.46    0.60
   0  -3  -2    0.07    0.04
   0   3  -2    0.03    0.06
   0   3   2    0.06    0.04
   0  -3  -2    0.03    0.04
   0   3  -2    0.03    0.05
   0  -3   2    0.04    0.05
   0  -3   2    0.07    0.05
   0  -3  -2    0.01    0.02
   0   3   2    0.08    0.04
   0  -3  -2    0.01    0.02
   1  -3   2    1.40    0.08
  -1   3   2    1.43    0.09
  -1  -3  -2    1.44    0.10
   1  -3   2    1.43    0.08
  -1  -3  -2    1.49    0.09
  -1  -3  -2    1.40    0.08
   1  -3   2    1.45    0.11
  -1   3   2    1.46    0.12
   1  -3   2    1.27    0.14
   1   3  -2    1.42    0.13
  -1  -3  -2    1.42    0.11
   1  -3  -2    1.44    0.08
  -1  -3   2    1.38    0.13
   1  -3  -2    1.44    0.10
  -1  -3   2    1.48    0.08
  -1  -3   2    1.28    0.11
  -1  -3   2    1.32    0.11
   1   3   2    1.48    0.08
  -1   3  -2    1.51    0.15
   1   3   2    1.38    0.07
  -1   3  -2    1.58    0.13
   1   3   2    1.32    0.11
   1   3   2    1.44    0.09
   1  -3  -2    1.64    0.11
   1  -3  -2    1.43    0.10
  -1  -3   2    1.41    0.08
  -2  -3  -2   13.79    0.52
   2   3  -2   12.45    0.56
  -2   3   2   14.08    0.52
  -2   3   2   13.54    0.55
   2  -3   2   13.54    0.53
  -2   3   2   13.42    0.54
   2  -3   2   14.14    0.53
  -2   3   2   13.06    0.55
   2  -3   2   13.28    0.56
  -2  -3  -2   13.06    0.53
   2  -3   2   13.77    0.57
   2   3  -2   13.86    0.52
  -2  -3  -2   13.79    0.53
  -2  -3  -2   14.04    0.55
   2   3   2   13.27    0.52
   2  -3  -2   13.56    0.53
  -2   3  -2   13.71    0.55
   2  -3  -2   13.74    0.52
  -2  -3   2   12.79    0.57
   2   3   2   13.85    0.57
  -2   3  -2   13.32    0.52
  -2  -3   2   13.22    0.57
  -2  -3   2   14.24    0.55
  -2   3  -2   11.05    0.59
   2  -3  -2   14.00    0.53
  -2  -3   2   13.53    0.52
   2   3   2   13.41    0.53
  -2  -3   2   13.53    0.53
   2   3   2   13.78    0.53
  -3  -3  -2    0.29    0.06
   3  -3   2    0.33    0.08
  -3   3   2    0.44    0.07
  -3  -3  -2    0.37    0.08
   3  -3   2    0.24    0.08
  -3   3   2    0.33    0.11
  -3   3   2    0.43    0.11
   3  -3   2    0.39    0.14
   3   3  -2    0.49    0.12
   3   3  -2    0.46    0.07
   3   3  -2    0.43    0.07
  -3  -3  -2    0.40    0.09
  -3   3   2    0.41    0.07
  -3  -3  -2    0.32    0.09
  -3  -3   2    0.29    0.08
   3  -3  -2    0.55    0.09
   3   3   2    0.47    0.10
  -3  -3   2    0.30    0.08
   3   3   2    0.47    0.07
   3   3   2    0.38    0.07
   3  -3  -2    0.09    0.07
   3  -3  -2    0.38    0.09
   3   3   2    0.42    0.08
  -3   3  -2    0.55    0.07
  -3   3  -2    0.45    0.13
  -3  -3   2    0.43    0.10
  -3   3  -2    0.50    0.07
  -3   3  -2    0.22    0.09
   3  -3  -2    0.37    0.07
  -3  -3   2    0.26    0.09
  -3  -3   2    0.22    0.09
   4  -3   2   40.32    1.59
  -4  -3  -2   42.14    1.54
  -4   3   2   42.06    1.59
   4  -3   2   40.23    1.56
  -4   3   2   44.14    1.58
   4  -3   2   40.31    1.56
  -4  -3  -2   40.47    1.56
   4   3  -2   39.31    1.61
  -4  -3   2   39.29    1.56
   4  -3  -2   41.87    1.57
  -4  -3   2   42.13    1.59
  -4  -3   2   41.21    1.56
  -4  -3   2   40.74    1.60
  -4   3  -2   41.83    1.59
   4  -3  -2   40.67    1.54
   4   3   2   40.80    1.58
  -4   3  -2   42.67    1.61
  -5  -3  -2   20.51    0.84
  -5  -3  -2   20.14    0.83
  -5   3   2   20.05    0.82
   5   3  -2   19.78    0.86
  -5   3   2   20.83    0.86
   5  -3   2   20.81    0.83
  -5  -3  -2   20.03    0.85
  -5  -3  -2   21.04    0.80
   5   3  -2   20.54    0.83
  -5   3   2   22.41    0.86
   5  -3   2   20.67    0.83
  -5   3  -2   19.66    0.82
  -5   3  -2   19.71    0.85
  -5  -3   2   19.96    0.82
   5  -3  -2   19.54    0.80
  -5  -3   2   20.20    0.82
  -5  -3   2   20.47    0.84
  -5   3  -2   21.42    0.88
   5  -3  -2   20.45    0.84
   5   3   2   20.21    0.83
   5  -3  -2   20.53    0.83
  -5  -3   2   20.30    0.85
   6  -3   2   13.99    0.62
  -6  -3  -2   14.04    0.57
   6  -3   2   13.10    0.60
   6   3  -2   12.94    0.60
  -6   3   2   13.97    0.65
  -6  -3  -2   13.38    0.62
  -6  -3  -2   13.81    0.63
  -6   3   2   12.64    0.59
  -6   3   2   13.20    0.64
  -6  -3  -2   13.54    0.60
  -6   3  -2   13.57    0.59
  -6   3  -2   12.70    0.63
  -6  -3   2   13.79    0.62
  -6  -3   2   13.31    0.59
  -6   3  -2   13.45    0.67
  -6  -3   2   13.48    0.63
  -6  -3   2   12.90    0.59
   6   3   2   11.95    0.59
   6  -3  -2   13.01    0.60
   6   3   2   14.15    0.61
   6  -3  -2   14.55    0.62
   7  -3   2    0.27    0.14
  -7  -3  -2    0.27    0.18
  -7  -3  -2    0.44    0.21
  -7   3   2    0.36    0.20
  -7   3   2    0.39    0.15
   7   3  -2    0.61    0.17
  -7   3   2    0.41    0.24
   7  -3   2    0.58    0.18
  -7  -3  -2    0.49    0.15
  -7  -3  -2    0.40    0.14
  -7  -3   2    0.62    0.20
  -7   3  -2    0.34    0.26
   7  -3  -2    0.42    0.20
   7   3   2    0.38    0.16
  -7  -3   2    0.67    0.18
  -7   3  -2    0.98    0.16
  -7   3  -2    1.04    0.22
  -7  -3   2    0.53    0.14
   7  -3  -2    0.54    0.15
  -7  -3   2    0.51    0.21
  -8  -3  -2    5.75    0.44
   8  -3   2    5.47    0.43
  -8  -3  -2    6.01    0.37
   8   3  -2    6.09    0.41
  -8   3   2    6.13    0.54
  -8   3   2    5.45    0.40
  -8  -3  -2    5.96    0.48
  -8   3   2    5.40    0.48
  -8   3  -2    5.34    0.55
  -8  -3   2    5.69    0.44
   8  -3  -2    6.21    0.45
  -8  -3   2    5.91    0.41
  -8  -3   2    5.62    0.46
   8   3   2    4.89    0.40
  -8   3  -2    5.79    0.39
  -8   3  -2    6.03    0.47
  -9   3   2    1.15    0.24
   9   3  -2    0.76    0.22
  -9  -3  -2    0.62    0.24
  -9  -3  -2    0.47    0.28
   9  -3   2    0.52    0.24
  -9  -3  -2    0.99    0.21
  -9   3   2    0.69    0.34
  -9   3  -2    0.74    0.21
  -9   3  -2    0.98    0.28
   9  -3  -2    1.09    0.27
  -9   3  -2    0.86    0.36
   9   3   2    1.18    0.25
  -9  -3   2    1.09    0.24
  -9  -3   2    0.76    0.24
  10   3  -2    5.93    0.49
 -10   3   2    5.67    0.48
 -10   3   2    4.81    0.45
 -10  -3  -2    5.69    0.44
 -10   3   2    5.77    0.55
  10  -3   2    5.80    0.53
 -10  -3  -2    6.35    0.60
 -10  -3  -2    5.73    0.53
 -10   3  -2    5.99    0.46
 -10  -3   2    6.20    0.53
  10   3   2    5.35    0.47
 -10  -3   2    5.86    0.47
  10  -3  -2    5.65    0.53
 -10  -3   2    4.59    0.44
 -10   3  -2    4.72    0.45
 -11  -3  -2    0.47    0.23
  11   3  -2    0.83    0.29
 -11   3   2    0.76    0.34
 -11   3   2    0.61    0.24
 -11  -3  -2    0.70    0.36
 -11  -3  -2    0.56    0.29
 -11   3   2    0.70    0.44
 -11   3  -2    0.55    0.30
 -11  -3   2    0.66    0.35
 -11   3  -2    0.71    0.25
 -11   3  -2    1.21    0.45
  11   3   2    0.49    0.26
 -11  -3   2    0.60    0.36
  11  -3  -2    0.23    0.35
 -11  -3   2    0.72    0.28
 -12  -3  -2    0.31    0.38
  12   3  -2    0.58    0.30
 -12  -3  -2    0.27    0.25
 -12   3   2    0.94    0.30
 -12   3   2    0.67    0.49
  12  -3   2    0.36    0.34
 -12  -3  -2    0.15    0.30
 -12   3   2   -0.11    0.34
  12   3   2    0.20    0.29
 -12   3  -2    0.27    0.26
 -12   3  -2    0.15    0.32
 -12  -3   2   -0.04    0.37
 -12  -3   2    0.36    0.34
  12  -3  -2    0.36    0.32
 -12  -3   2    0.01    0.27
 -12   3  -2    0.75    0.48
 -13  -3  -2    0.55    0.34
  13  -3   2   -0.65    0.33
 -13  -3  -2    0.51    0.27
 -13   3   2   -0.14    0.52
 -13  -3  -2   -0.21    0.48
 -13   3   2   -0.14    0.40
 -13  -3   2    0.07    0.35
 -13  -3   2    0.04    0.67
  13  -3  -2    0.08    0.34
 -13   3  -2    0.77    0.54
 -13   3  -2    0.24    0.35
 -13  -3   2   -0.12    0.28
 -14   3   2    1.35    0.43
 -14  -3  -2    0.83    0.49
 -14  -3  -2    1.27    0.39
 -14  -3  -2    1.02    0.29
 -14   3   2    0.05    0.75
  14  -3   2    1.31    0.42
 -14  -3   2    1.07    0.34
 -14  -3   2    1.37    0.40
 -14   3  -2    1.67    0.43
 -14  -3   2    1.08    0.49
 -14   3  -2    1.51    0.64
  14  -3  -2    1.44    0.42
 -15   3   2    0.37    0.64
 -15   3   2    1.04    0.46
 -15  -3  -2    0.72    0.55
  15  -3  -2    0.90    0.58
 -15   3  -2    0.23    0.63
 -15  -3   2    0.45    0.32
 -15  -3   2    1.06    0.57
 -15   3  -2    0.28    0.39
 -15  -3   2   -0.44    0.48
 -16  -3  -2    0.10    0.55
 -16   3   2    0.51    0.42
 -16   3   2   -0.07    0.67
 -16   3  -2   -0.09    0.38
 -16  -3   2    0.77    0.55
   0   4   2  124.22    4.39
   0  -4  -2  115.51    4.39
   0   4  -2  122.29    4.41
   0  -4   2  118.22    4.40
   0  -4  -2  117.77    4.39
   0   4   2  119.55    4.39
   0  -4   2  115.53    4.41
   0   4  -2  117.88    4.40
  -1  -4  -2   39.99    1.50
  -1  -4  -2   40.07    1.50
  -1  -4  -2   39.68    1.47
  -1  -4  -2   40.27    1.48
  -1   4   2   39.75    1.48
   1  -4   2   38.77    1.50
   1  -4   2   38.23    1.52
  -1   4   2   39.53    1.50
   1   4  -2   39.88    1.51
  -1  -4  -2   39.04    1.48
   1  -4  -2   39.21    1.49
   1  -4  -2   40.30    1.47
  -1  -4   2   39.34    1.50
  -1  -4   2   40.33    1.46
   1   4   2   39.25    1.48
   1  -4  -2   38.58    1.48
  -1  -4   2   40.12    1.51
   1  -4  -2   39.85    1.49
  -1   4  -2   38.17    1.52
  -1   4  -2   38.92    1.51
  -1  -4   2   39.35    1.51
  -1  -4   2   40.86    1.47
   2  -4   2  427.68   17.18
   2   4  -2  461.27   17.16
   2  -4   2  469.19   17.16
  -2  -4  -2  479.00   17.13
   2   4  -2  467.42   17.12
  -2  -4  -2  434.09   17.14
  -2  -4  -2  481.70   17.16
  -2  -4  -2  467.28   17.13
  -2   4   2  492.79   17.12
  -2   4   2  463.16   17.14
  -2  -4  -2  481.07   17.13
   2  -4   2  465.57   17.13
  -2   4   2  481.36   17.16
   2  -4   2  463.11   17.13
  -2   4   2  443.30   17.14
   2   4  -2  470.29   17.11
  -2  -4   2  479.64   17.17
  -2   4  -2  483.61   17.17
   2  -4  -2  464.25   17.15
   2   4   2  458.33   17.13
   2   4   2  476.22   17.12
  -2   4  -2  466.51   17.19
  -2  -4   2  488.82   17.13
  -2  -4   2  452.96   17.18
  -2  -4   2  458.28   17.13
  -2  -4   2  476.58   17.16
   2  -4  -2  469.07   17.13
   2  -4  -2  467.33   17.14
   2  -4  -2  475.04   17.13
   2   4   2  469.81   17.16
   3  -4   2   29.99    1.16
  -3   4   2   30.63    1.13
  -3  -4  -2   30.94    1.15
   3  -4   2   30.16    1.14
   3  -4   2   30.14    1.16
   3   4  -2   30.08    1.13
  -3   4   2   29.93    1.19
  -3  -4  -2   30.37    1.13
  -3  -4  -2   29.42    1.17
   3   4  -2   28.83    1.22
   3   4   2   30.31    1.14
   3  -4  -2   30.32    1.13
  -3  -4   2   29.55    1.14
  -3  -4   2   29.33    1.21
   3  -4  -2   30.84    1.14
   3  -4  -2   30.04    1.17
   3   4   2   30.15    1.14
  -3  -4   2   29.23    1.17
  -3   4  -2   30.07    1.21
  -3  -4   2   31.79    1.18
  -3   4  -2   30.60    1.13
  -3   4  -2   24.77    1.22
  -4  -4  -2  129.82    4.72
  -4  -4  -2  129.78    4.70
  -4   4   2  127.11    4.69
  -4   4   2  116.25    4.73
   4   4  -2  131.68    4.69
   4  -4   2  130.13    4.70
  -4  -4  -2  125.99    4.70
   4  -4   2  126.71    4.70
  -4  -4  -2  129.82    4.67
  -4   4   2  130.69    4.73
   4  -4   2  132.67    4.70
   4  -4  -2  126.39    4.70
  -4  -4   2  124.85    4.70
  -4   4  -2  129.85    4.69
  -4  -4   2  129.91    4.70
  -4  -4   2  129.85    4.72
  -4  -4   2  125.22    4.69
  -4   4  -2  127.46    4.73
   4  -4  -2  130.62    4.70
   4   4   2  108.05    4.71
   4  -4  -2  125.91    4.68
  -4   4  -2  120.93    4.77
   4   4   2  128.88    4.69
  -5  -4  -2    3.12    0.25
   5  -4   2    2.56    0.22
  -5   4   2    3.48    0.34
   5   4  -2    2.42    0.29
  -5   4   2    2.80    0.30
  -5  -4  -2    3.12    0.20
   5   4  -2    2.95    0.22
   5  -4   2    2.71    0.24
  -5  -4  -2    3.21    0.24
  -5   4   2    2.66    0.21
   5  -4  -2    2.73    0.20
  -5   4  -2    3.37    0.22
  -5  -4   2    2.80    0.24
  -5   4  -2    3.20    0.31
   5  -4  -2    3.34    0.26
  -5  -4   2    3.31    0.29
  -5   4  -2    3.26    0.29
   5  -4  -2    2.79    0.23
  -5  -4   2    2.58    0.22
  -5  -4   2    2.96    0.25
   5   4   2    2.01    0.23
   5   4   2    2.85    0.23
  -6  -4  -2  101.06    3.83
  -6  -4  -2  102.56    3.84
   6  -4   2   99.23    3.83
  -6   4   2  103.65    3.86
  -6   4   2  106.37    3.90
  -6  -4  -2   97.60    3.82
  -6  -4  -2  104.60    3.79
   6  -4   2  103.19    3.83
   6  -4  -2   99.47    3.83
  -6  -4   2  101.57    3.84
  -6  -4   2   97.40    3.82
  -6  -4   2  101.51    3.85
  -6   4  -2  103.77    3.86
  -6   4  -2  110.86    3.92
   6  -4  -2  102.73    3.83
  -6  -4   2  101.31    3.81
  -7  -4  -2    4.40    0.30
  -7   4   2    5.01    0.32
   7   4  -2    5.27    0.33
  -7  -4  -2    4.95    0.40
  -7   4   2    4.72    0.43
  -7   4   2    4.67    0.49
  -7  -4  -2    3.78    0.35
   7  -4   2    4.11    0.32
  -7  -4  -2    4.65    0.38
   7  -4   2    4.29    0.37
   7  -4  -2    4.16    0.38
  -7   4  -2    3.87    0.34
  -7  -4   2    4.46    0.40
  -7   4  -2    4.58    0.42
  -7  -4   2    3.86    0.31
  -7   4  -2    4.58    0.43
  -7  -4   2    4.67    0.34
   7  -4  -2    3.75    0.32
  -7  -4   2    4.38    0.37
   7   4   2    5.49    0.34
   8  -4   2   18.06    0.85
  -8   4   2   18.99    0.93
   8   4  -2   20.04    0.86
   8  -4   2   19.68    0.89
  -8  -4  -2   20.09    0.92
  -8  -4  -2   19.19    0.82
  -8   4   2   21.58    1.01
  -8   4   2   19.03    0.85
  -8  -4  -2   19.16    0.89
  -8  -4  -2   19.16    0.85
  -8   4  -2   19.62    0.92
  -8  -4   2   19.23    0.85
  -8   4  -2   20.68    1.02
  -8  -4   2   19.99    0.89
   8  -4  -2   21.10    0.91
  -8  -4   2   17.39    0.83
  -8  -4   2   20.11    0.91
   8   4   2   19.75    0.86
   8  -4  -2   19.09    0.85
  -8   4  -2   19.68    0.85
   9  -4   2    2.51    0.31
  -9  -4  -2    2.55    0.25
   9   4  -2    2.47    0.26
  -9  -4  -2    2.50    0.31
  -9   4   2    1.96    0.34
  -9   4   2    2.57    0.43
  -9   4   2    2.16    0.27
  -9  -4  -2    2.61    0.34
  -9   4  -2    2.82    0.44
  -9  -4   2    2.34    0.33
  -9   4  -2    2.86    0.27
  -9   4  -2    1.92    0.32
   9   4   2    2.48    0.29
  -9  -4   2    2.35    0.31
   9  -4  -2    2.38    0.31
  -9  -4   2    2.36    0.27
 -10   4   2    0.78    0.43
 -10  -4  -2    0.11    0.31
  10   4  -2   -0.21    0.20
 -10   4   2   -0.10    0.20
  10  -4   2    0.41    0.34
 -10  -4  -2   -0.40    0.18
 -10  -4  -2    0.19    0.27
 -10   4   2    0.09    0.31
 -10  -4   2    0.20    0.29
  10   4   2   -0.45    0.21
 -10   4  -2   -0.20    0.27
  10  -4  -2    0.36    0.28
 -10  -4   2    0.22    0.30
 -10  -4   2    0.16    0.23
 -10   4  -2    0.37    0.21
 -11   4   2    0.10    0.48
  11   4  -2    0.30    0.27
  11  -4   2    0.68    0.31
 -11   4   2    0.06    0.35
 -11   4   2   -0.32    0.23
 -11  -4  -2    0.14    0.21
 -11  -4  -2   -0.24    0.33
 -11  -4  -2    0.32    0.30
  11   4   2    0.19    0.23
 -11   4  -2    0.27    0.48
 -11  -4   2   -0.17    0.33
 -11   4  -2    0.09    0.21
 -11   4  -2    0.24    0.32
  11  -4  -2   -0.11    0.29
 -11  -4   2    0.47    0.30
 -11  -4   2   -0.03    0.27
 -12   4   2    1.66    0.59
 -12  -4  -2    1.78    0.36
 -12  -4  -2    2.44    0.30
  12  -4   2    1.47    0.38
 -12   4   2    1.58    0.41
 -12  -4  -2    1.72    0.44
 -12  -4   2    1.37    0.37
 -12  -4   2    1.99    0.44
  12  -4  -2    2.27    0.42
 -12   4  -2    1.64    0.39
 -12   4  -2    2.46    0.59
 -12  -4   2    2.36    0.33
  13  -4   2   -0.22    0.35
 -13  -4  -2    0.52    0.44
 -13   4   2    0.04    0.39
 -13  -4  -2    0.26    0.25
 -13  -4  -2   -0.30    0.33
 -13   4   2    0.27    0.57
 -13  -4   2    0.43    0.43
 -13  -4   2    0.19    0.35
 -13   4  -2    0.25    0.59
  13  -4  -2    0.12    0.36
 -13  -4   2    0.40    0.28
 -14   4   2   -1.09    0.57
 -14  -4  -2   -0.12    0.37
 -14   4   2   -0.03    0.39
 -14  -4  -2   -0.16    0.47
 -14  -4  -2    0.41    0.25
  14  -4   2   -0.38    0.39
  14  -4  -2   -0.21    0.39
 -14  -4   2   -0.16    0.26
 -14  -4   2   -0.48    0.37
 -14   4  -2    0.18    0.39
 -14   4  -2   -0.08    0.58
 -14  -4   2   -0.17    0.45
 -15  -4  -2    0.20    0.39
  15  -4   2    0.00    0.42
 -15   4   2    1.12    0.65
 -15   4   2   -0.86    0.42
 -15  -4  -2    0.09    0.50
 -15  -4   2   -0.96    0.37
 -15   4  -2    0.14    0.64
 -15   4  -2    0.18    0.38
 -15  -4   2   -0.40    0.29
  15  -4  -2   -0.97    0.40
 -15  -4   2   -0.58    0.50
 -16   4   2    1.02    0.97
 -16   4   2   -0.18    0.42
 -16  -4  -2   -1.09    0.58
 -16   4  -2    0.37    0.41
 -16  -4   2   -0.41    0.51
   0   5   2    0.06    0.07
   0  -5  -2    0.07    0.07
   0  -5   2    0.07    0.07
   0  -5  -2    0.17    0.07
   0   5  -2    0.05    0.08
   0  -5   2   -0.02    0.07
   0   5  -2    0.05    0.08
   0   5   2    0.01    0.07
  -1   5   2   27.40    1.04
   1  -5   2   26.40    1.08
  -1  -5  -2   26.74    1.03
   1   5  -2   27.11    1.07
  -1  -5  -2   27.38    1.05
  -1  -5  -2   26.76    1.03
  -1  -5  -2   27.57    1.01
  -1   5   2   28.62    1.06
   1  -5   2   27.02    1.06
  -1  -5  -2   27.68    1.06
   1  -5  -2   26.81    1.05
  -1   5  -2   28.71    1.07
   1  -5  -2   26.75    1.05
  -1  -5   2   26.43    1.06
   1  -5  -2   25.93    1.03
   1  -5  -2   27.57    1.01
   1   5   2   27.46    1.04
  -1  -5   2   27.20    1.07
  -1  -5   2   27.35    1.07
  -1   5  -2   27.74    1.07
   2  -5   2   51.26    1.84
  -2  -5  -2   50.22    1.85
  -2  -5  -2   49.72    1.88
  -2   5   2   50.16    1.86
  -2  -5  -2   51.16    1.89
  -2  -5  -2   49.90    1.87
  -2  -5  -2   49.38    1.85
  -2  -5  -2   50.88    1.85
   2  -5   2   49.06    1.85
   2  -5   2   43.53    1.91
  -2   5   2   49.03    1.89
  -2   5  -2   49.83    1.91
  -2  -5   2   50.07    1.90
  -2   5  -2   47.99    1.93
  -2  -5   2   51.56    1.90
   2  -5  -2   48.00    1.88
   2  -5  -2   51.52    1.85
  -2  -5   2   49.97    1.84
   2  -5  -2   49.38    1.85
  -2  -5   2   49.87    1.86
   3   5  -2    5.28    0.29
  -3  -5  -2    5.58    0.31
  -3  -5  -2    5.42    0.27
   3  -5   2    4.93    0.26
  -3   5   2    5.32    0.31
   3   5  -2    4.93    0.23
  -3  -5  -2    5.01    0.26
  -3  -5  -2    5.14    0.25
   3  -5   2    5.41    0.31
  -3   5   2    5.24    0.30
  -3   5   2    5.02    0.23
   3  -5   2    4.90    0.26
  -3  -5  -2    5.04    0.26
   3  -5  -2    5.45    0.26
  -3  -5   2    4.89    0.31
  -3  -5   2    4.96    0.33
   3  -5  -2    5.60    0.27
  -3  -5   2    5.11    0.25
  -3   5  -2    5.36    0.31
  -3   5  -2    5.72    0.39
  -3  -5   2    5.42    0.27
   3   5   2    5.14    0.25
   3  -5  -2    5.62    0.26
  -4   5   2   13.52    0.52
  -4   5   2   13.17    0.59
  -4  -5  -2   12.71    0.51
  -4   5   2   12.35    0.62
  -4  -5  -2   12.64    0.58
   4  -5   2   12.48    0.54
  -4  -5  -2   13.38    0.55
   4   5  -2   11.67    0.58
   4  -5   2   13.45    0.55
  -4  -5  -2   12.52    0.54
   4   5  -2   12.69    0.52
  -4  -5   2   12.81    0.55
   4   5   2   12.09    0.52
  -4  -5   2   12.41    0.53
  -4   5  -2   12.62    0.52
   4  -5  -2   13.28    0.55
   4   5   2   12.59    0.53
  -4   5  -2   10.24    0.72
  -4  -5   2   12.90    0.59
   4  -5  -2   12.95    0.54
  -4   5  -2   12.58    0.59
  -4  -5   2   12.86    0.56
   5   5  -2    0.46    0.11
  -5  -5  -2    0.62    0.15
  -5   5   2    0.44    0.21
  -5  -5  -2    0.57    0.12
  -5  -5  -2    0.68    0.17
  -5   5   2    0.79    0.12
   5  -5   2    0.23    0.12
   5  -5   2    0.48    0.14
  -5  -5  -2    0.64    0.11
  -5   5   2    0.25    0.17
  -5  -5   2    0.58    0.15
  -5   5  -2    0.68    0.11
  -5  -5   2    0.38    0.12
  -5  -5   2    0.50    0.17
  -5   5  -2    0.80    0.18
   5   5   2    0.77    0.13
   5  -5  -2    0.50    0.13
  -5  -5   2    0.40    0.15
   5  -5  -2    0.59    0.16
  -5   5  -2    0.64    0.24
   5  -5  -2    0.77    0.11
   5   5   2    0.82    0.13
   6  -5   2   24.73    1.05
  -6  -5  -2   27.30    1.07
  -6  -5  -2   26.80    1.01
  -6   5   2   26.67    1.12
  -6  -5  -2   25.36    1.05
   6  -5   2   27.97    1.07
  -6  -5  -2   26.38    1.09
  -6   5   2   24.11    1.16
   6   5  -2   26.19    1.04
  -6   5   2   25.55    1.04
  -6  -5   2   26.16    1.09
   6  -5  -2   26.56    1.07
  -6   5  -2   26.71    1.04
  -6   5  -2   25.89    1.20
   6   5   2   26.55    1.05
  -6  -5   2   26.13    1.04
  -6  -5   2   26.04    1.05
   6  -5  -2   25.24    1.05
  -6   5  -2   27.26    1.11
   6   5   2   21.36    1.08
  -6  -5   2   26.92    1.07
  -7   5   2    8.38    0.44
  -7  -5  -2    8.92    0.51
   7  -5   2    8.23    0.46
  -7  -5  -2    8.91    0.53
   7  -5   2    8.46    0.50
   7   5  -2    8.43    0.45
  -7   5   2    8.68    0.56
  -7   5   2   10.43    0.67
  -7  -5  -2    8.36    0.45
  -7  -5   2    7.85    0.52
  -7   5  -2    9.14    0.55
   7   5   2    8.57    0.45
   7  -5  -2    8.34    0.50
   7  -5  -2    8.28    0.46
  -7   5  -2    9.45    0.69
  -7  -5   2    8.28    0.44
  -7   5  -2    8.08    0.44
  -7  -5   2    8.89    0.50
  -7  -5   2    8.48    0.45
  -8   5   2    6.74    0.66
  -8  -5  -2    6.90    0.38
  -8  -5  -2    7.36    0.49
  -8   5   2    6.86    0.70
  -8   5   2    5.71    0.38
   8  -5   2    6.52    0.48
   8   5  -2    5.91    0.39
  -8  -5  -2    5.21    0.41
  -8   5  -2    6.05    0.52
   8  -5  -2    6.16    0.45
  -8   5  -2    6.32    0.38
   8  -5  -2    6.86    0.50
  -8  -5   2    5.67    0.58
  -8   5  -2    6.65    0.69
  -8  -5   2    6.95    0.41
  -8  -5   2    5.55    0.42
  -8  -5   2    6.79    0.48
  -9   5   2    0.17    0.31
  -9   5   2   -0.12    0.39
  -9  -5  -2    0.31    0.17
   9  -5   2    0.17    0.25
  -9  -5  -2    0.35    0.25
  -9  -5  -2    0.43    0.29
   9  -5  -2   -0.29    0.23
  -9   5  -2   -0.02    0.41
  -9   5  -2    0.30    0.19
  -9  -5   2    0.18    0.24
  -9  -5   2   -0.41    0.26
  -9   5  -2   -0.11    0.26
  -9  -5   2   -0.06    0.19
 -10  -5  -2   15.40    0.89
 -10  -5  -2   16.79    0.86
 -10   5   2   16.00    1.11
 -10   5   2   17.30    0.93
  10  -5   2   17.42    0.86
 -10  -5  -2   16.03    0.73
  10   5   2   14.42    0.77
 -10  -5   2   16.20    0.77
 -10  -5   2   15.99    0.86
 -10  -5   2   15.75    0.89
 -10   5  -2   16.11    0.90
  10  -5  -2   16.30    0.86
  11  -5   2    5.17    0.46
 -11   5   2    4.82    0.49
 -11  -5  -2    4.33    0.41
 -11   5   2    5.54    0.70
 -11  -5  -2    5.66    0.49
 -11  -5  -2    4.70    0.49
 -11   5  -2    4.93    0.50
  11  -5  -2    5.77    0.51
 -11   5  -2    6.05    0.70
 -11  -5   2    5.29    0.48
 -11  -5   2    4.87    0.48
 -12  -5  -2    2.72    0.42
 -12  -5  -2    2.23    0.45
 -12   5   2    1.87    0.45
 -12  -5  -2    2.17    0.32
  12  -5   2    2.00    0.39
 -12   5   2    1.10    0.58
 -12   5  -2    1.67    0.42
 -12   5  -2    1.68    0.61
 -12  -5   2    1.89    0.43
 -12  -5   2    1.40    0.39
 -12  -5   2    2.03    0.31
  12  -5  -2    1.52    0.37
 -13   5   2   -0.09    0.41
  13  -5   2   -0.24    0.34
 -13  -5  -2   -0.27    0.33
 -13   5   2   -0.09    0.58
 -13  -5  -2    0.11    0.44
 -13  -5  -2    0.21    0.23
 -13  -5   2    0.29    0.44
 -13  -5   2    0.01    0.37
 -13   5  -2    0.57    0.62
  13  -5  -2   -0.37    0.33
 -13  -5   2   -0.04    0.25
 -13   5  -2   -0.09    0.38
 -14  -5  -2    0.97    0.78
  14  -5   2    0.61    0.48
 -14   5   2    0.18    0.43
 -14   5   2    0.47    0.65
 -14  -5  -2    1.12    0.51
 -14   5  -2    0.64    0.66
 -14  -5   2    1.58    0.78
 -14  -5   2    1.19    0.30
 -14  -5   2    0.63    0.49
  14  -5  -2    0.85    0.70
 -14   5  -2    0.11    0.40
 -15   5   2   -0.02    0.44
  15  -5   2   -0.50    0.40
 -15  -5  -2    1.54    0.44
 -15  -5  -2    1.25    0.67
 -15   5   2    1.20    0.72
 -15   5  -2    0.33    0.43
  15  -5  -2    0.22    0.43
 -15  -5   2    0.32    0.52
 -15  -5   2    0.92    0.43
 -15   5  -2    1.19    0.73
   0   6   2   10.62    0.46
   0   6  -2   10.66    0.48
   0  -6  -2   10.22    0.46
   0   6   2   11.28    0.46
   0  -6   2   10.91    0.49
   0   6  -2   10.55    0.48
   0  -6  -2   10.25    0.45
   0  -6   2    9.75    0.50
   1  -6   2    5.74    0.31
  -1  -6  -2    5.11    0.22
  -1  -6  -2    4.91    0.28
  -1  -6  -2    5.00    0.27
  -1   6   2    5.03    0.30
  -1   6   2    5.15    0.27
  -1  -6  -2    5.22    0.29
   1   6  -2    4.86    0.31
  -1  -6  -2    5.32    0.24
   1  -6  -2    5.18    0.30
  -1   6  -2    5.39    0.31
  -1   6  -2    4.94    0.31
   1   6   2    5.21    0.28
  -1  -6   2    5.03    0.27
   1  -6  -2    5.37    0.22
   1  -6  -2    4.56    0.33
   2  -6   2    8.20    0.33
  -2  -6  -2    7.87    0.34
  -2  -6  -2    7.73    0.34
  -2   6   2    8.02    0.40
  -2  -6  -2    8.11    0.38
   2  -6   2    7.83    0.32
  -2  -6  -2    8.13    0.34
  -2   6   2    7.93    0.36
  -2  -6  -2    8.04    0.39
  -2  -6   2    7.45    0.40
  -2  -6   2    7.56    0.33
  -2   6  -2    7.65    0.41
   2  -6  -2    7.65    0.34
  -2  -6   2    7.51    0.42
  -2  -6   2    7.75    0.32
   2  -6  -2    7.90    0.33
  -2  -6   2    7.47    0.37
   2  -6  -2    6.43    0.38
  -2   6  -2    8.17    0.42
   3  -6   2    7.18    0.32
  -3  -6  -2    6.67    0.32
  -3   6   2    7.29    0.35
  -3   6   2    6.89    0.39
  -3  -6  -2    6.90    0.37
  -3  -6  -2    6.62    0.35
  -3  -6  -2    7.03    0.31
   3  -6   2    6.57    0.31
  -3  -6  -2    7.00    0.33
  -3  -6   2    6.61    0.31
  -3  -6   2    6.69    0.38
  -3  -6   2    6.10    0.41
  -3   6  -2    7.12    0.44
   3  -6  -2    6.84    0.32
   3  -6  -2    6.97    0.36
  -3  -6   2    6.01    0.34
  -3   6  -2    6.94    0.40
   3  -6  -2    6.98    0.33
  -3  -6   2    6.97    0.32
  -4  -6  -2    1.37    0.13
   4   6  -2    1.25    0.11
  -4  -6  -2    1.29    0.14
  -4  -6  -2    1.17    0.18
  -4  -6  -2    1.69    0.17
  -4   6   2    0.95    0.18
  -4   6   2    1.66    0.19
  -4   6   2    1.38    0.11
   4   6  -2    1.12    0.15
   4  -6   2    1.55    0.15
   4  -6   2    1.40    0.15
  -4  -6  -2    0.99    0.15
   4  -6  -2    1.35    0.15
  -4  -6   2    1.09    0.14
  -4  -6   2    1.29    0.14
  -4  -6   2    1.30    0.19
  -4   6  -2    1.14    0.17
   4  -6  -2    1.31    0.14
   4   6   2    1.31    0.13
  -4   6  -2    1.36    0.10
   4  -6  -2    1.49    0.13
  -4  -6   2    1.22    0.18
  -4   6  -2    1.51    0.25
   5  -6   2    0.41    0.15
  -5  -6  -2    0.47    0.18
  -5   6   2    0.45    0.20
  -5  -6  -2    0.54    0.16
   5  -6   2    0.67    0.14
  -5   6   2    0.57    0.19
  -5  -6  -2    0.60    0.16
  -5  -6  -2    0.44    0.11
  -5   6   2    0.51    0.10
   5   6  -2    0.73    0.14
  -5   6  -2    0.43    0.24
  -5   6  -2    0.74    0.20
  -5   6  -2    0.44    0.17
   5   6   2    0.53    0.12
  -5  -6   2    0.43    0.15
   5  -6  -2    0.59    0.11
   5  -6  -2    0.42    0.13
  -5  -6   2    0.39    0.18
   5  -6  -2    0.51    0.16
  -5  -6   2    0.48    0.13
  -5  -6   2    0.39    0.16
   5   6   2    0.49    0.13
  -6  -6  -2    6.79    0.33
  -6   6   2    7.75    0.48
  -6  -6  -2    6.14    0.44
   6  -6   2    6.51    0.37
   6  -6   2    6.91    0.41
  -6  -6  -2    5.83    0.37
  -6  -6  -2    7.63    0.42
   6   6  -2    6.75    0.35
  -6   6   2    5.43    0.53
  -6   6   2    6.52    0.34
   6  -6  -2    6.40    0.37
   6   6   2    6.01    0.35
  -6   6  -2    5.37    0.53
  -6  -6   2    6.70    0.41
  -6  -6   2    6.11    0.37
   6  -6  -2    6.46    0.40
  -6   6  -2    6.46    0.34
  -6  -6   2    6.20    0.36
   6   6   2    6.39    0.35
  -6   6  -2    6.24    0.48
  -6  -6   2    6.51    0.45
  -7  -6  -2    4.08    0.33
   7  -6   2    4.47    0.39
  -7  -6  -2    4.93    0.40
  -7   6   2    4.48    0.30
  -7  -6  -2    4.34    0.43
   7   6  -2    4.15    0.31
  -7  -6  -2    3.80    0.35
   7  -6   2    4.54    0.34
  -7   6   2    4.37    0.46
  -7   6   2    3.37    0.44
   7   6   2    3.97    0.31
  -7   6  -2    3.88    0.50
   7  -6  -2    4.10    0.33
  -7  -6   2    4.31    0.43
  -7  -6   2    4.19    0.32
  -7   6  -2    5.43    0.48
  -7   6  -2    4.24    0.30
   7  -6  -2    5.18    0.40
  -7  -6   2    4.51    0.33
  -7  -6   2    4.27    0.38
  -8  -6  -2    0.60    0.27
  -8   6   2    0.81    0.19
  -8   6   2    0.31    0.34
  -8  -6  -2    0.98    0.17
  -8  -6  -2    1.27    0.27
  -8  -6  -2    1.02    0.22
   8  -6   2    1.42    0.21
   8   6  -2    1.09    0.20
   8  -6   2    0.78    0.26
  -8   6   2    0.96    0.29
  -8  -6   2    1.04    0.24
  -8  -6   2    0.77    0.26
   8   6   2    0.85    0.19
  -8  -6   2    0.68    0.19
   8  -6  -2    0.90    0.18
  -8  -6   2    1.20    0.21
  -8   6  -2    0.82    0.39
  -8   6  -2    1.15    0.19
   8  -6  -2    1.28    0.26
  -8   6  -2    0.91    0.29
  -9  -6  -2    0.92    0.27
  -9  -6  -2    0.95    0.18
  -9  -6  -2    0.49    0.19
   9   6  -2    0.59    0.20
  -9   6   2    0.84    0.20
  -9   6   2    0.87    0.33
   9  -6   2    0.63    0.20
  -9   6   2    0.28    0.38
  -9  -6  -2    0.77    0.29
   9  -6   2    0.95    0.29
  -9  -6   2    0.37    0.26
  -9   6  -2    0.68    0.20
  -9  -6   2    0.82    0.22
   9  -6  -2    0.48    0.17
   9  -6  -2    0.56    0.26
  -9   6  -2    0.46    0.30
  -9  -6   2    0.51    0.20
  -9  -6   2    0.50    0.30
  -9   6  -2    0.85    0.44
   9   6   2    0.77    0.20
 -10  -6  -2    0.64    0.19
  10  -6   2    0.31    0.28
 -10   6   2    1.10    0.47
 -10  -6  -2    0.42    0.28
 -10   6   2    0.21    0.35
  10   6  -2    0.65    0.24
 -10   6   2    0.80    0.23
 -10  -6  -2    1.22    0.36
 -10   6  -2    0.51    0.35
 -10  -6   2    0.22    0.32
  10  -6  -2    0.44    0.31
 -10  -6   2    0.81    0.23
 -10  -6   2    0.66    0.30
  10   6   2    0.91    0.24
  11  -6   2    0.50    0.31
 -11  -6  -2    0.45    0.38
 -11  -6  -2    0.75    0.33
 -11  -6  -2    0.29    0.20
 -11   6   2    0.60    0.39
 -11   6  -2    0.19    0.53
 -11  -6   2    0.47    0.30
 -11   6  -2    0.71    0.36
  11  -6  -2    0.40    0.35
 -11  -6   2    0.21    0.35
 -11  -6   2    0.44    0.28
  12  -6   2   -0.39    0.33
 -12   6   2    0.24    0.62
 -12  -6  -2    0.29    0.33
 -12  -6  -2    0.72    0.51
 -12  -6  -2   -0.04    0.20
 -12   6   2    0.84    0.55
 -12   6  -2    0.16    0.37
 -12   6  -2   -0.02    0.58
 -12  -6   2    0.05    0.34
 -12  -6   2   -0.06    0.24
  12  -6  -2   -0.28    0.32
 -12  -6   2    0.00    0.58
 -13  -6  -2    0.87    0.47
 -13  -6  -2   -0.07    0.36
  13  -6   2    0.00    0.36
 -13  -6  -2    0.22    0.22
 -13   6   2    1.01    0.58
 -13   6   2    0.20    0.42
 -13   6  -2    1.33    0.67
 -13  -6   2   -0.09    0.43
  13  -6  -2   -0.17    0.37
 -13  -6   2    0.31    0.25
 -13   6  -2    0.05    0.40
 -13  -6   2    0.50    0.38
 -14   6   2    0.24    0.66
  14  -6   2   -0.59    0.38
 -14  -6  -2    0.36    0.39
 -14  -6  -2    0.03    0.47
 -14   6   2    0.43    0.46
  14  -6  -2    0.13    0.40
 -14  -6   2   -0.42    0.46
 -14   6  -2   -0.50    0.40
 -14   6  -2    1.66    0.77
 -14  -6   2   -0.40    0.36
 -14  -6   2   -0.11    0.32
  15  -6   2    0.89    0.44
 -15  -6  -2   -0.20    0.40
 -15  -6  -2    0.68    0.53
 -15   6   2    0.31    0.51
 -15   6  -2   -0.10    0.75
 -15  -6   2    0.80    0.43
  15  -6  -2   -0.15    0.41
 -15  -6   2    0.38    0.54
   0   7   2    0.23    0.11
   0  -7  -2   -0.03    0.08
   0  -7  -2   -0.05    0.09
   0   7  -2   -0.09    0.12
   0   7  -2   -0.05    0.12
   0   7   2    0.06    0.11
   1   7  -2    1.81    0.20
  -1  -7  -2    2.00    0.16
  -1  -7  -2    1.97    0.12
  -1  -7  -2    1.67    0.15
  -1   7   2    1.50    0.18
  -1  -7  -2    1.54    0.16
  -1   7   2    1.99    0.20
   1   7   2    2.10    0.21
  -1   7  -2    2.04    0.20
  -1   7  -2    2.05    0.20
   1  -7  -2    1.96    0.16
   1  -7  -2    1.80    0.12
   1  -7  -2    2.06    0.19
  -2   7   2    0.95    0.13
  -2   7   2    1.11    0.18
  -2  -7  -2    1.04    0.10
  -2  -7  -2    1.07    0.15
  -2  -7  -2    1.00    0.11
   2  -7   2    0.90    0.09
  -2  -7  -2    0.54    0.14
  -2  -7  -2    0.70    0.10
   2  -7   2    1.27    0.12
  -2  -7   2    0.90    0.09
   2  -7  -2    0.95    0.10
  -2   7  -2    1.06    0.17
   2  -7  -2    1.20    0.16
  -2   7  -2    1.14    0.17
   2  -7  -2    0.92    0.11
  -2  -7   2    1.18    0.21
  -2  -7   2    1.15    0.10
  -2  -7   2    0.97    0.16
  -3  -7  -2    0.03    0.13
  -3   7   2    0.17    0.16
  -3  -7  -2   -0.03    0.09
  -3   7   2    0.27    0.11
  -3  -7  -2    0.06    0.10
  -3  -7  -2    0.15    0.14
   3  -7   2    0.19    0.09
   3  -7   2    0.07    0.10
  -3  -7   2    0.11    0.09
   3  -7  -2    0.09    0.10
  -3  -7   2   -0.07    0.14
  -3   7  -2    0.17    0.15
  -3  -7   2    0.27    0.20
   3  -7  -2    0.04    0.09
  -3   7  -2    0.10    0.15
   3  -7  -2    0.33    0.12
  -3  -7   2    0.10    0.10
  -4  -7  -2   10.51    0.49
  -4  -7  -2   10.53    0.55
  -4   7   2   11.16    0.58
  -4  -7  -2   11.60    0.50
   4  -7   2   11.47    0.49
   4  -7   2   11.29    0.48
  -4   7   2   11.37    0.52
  -4  -7  -2   10.49    0.48
   4  -7  -2   10.63    0.49
  -4  -7   2   11.24    0.50
  -4  -7   2   10.69    0.48
   4  -7  -2   10.26    0.48
  -4   7  -2   11.54    0.58
  -4   7  -2   10.57    0.60
  -4  -7   2   10.80    0.57
   4  -7  -2   11.48    0.50
  -5  -7  -2    3.33    0.23
   5  -7   2    3.54    0.27
  -5   7   2    3.53    0.36
  -5  -7  -2    2.93    0.28
   5  -7   2    3.89    0.29
  -5   7   2    3.49    0.33
  -5  -7  -2    3.39    0.30
  -5  -7  -2    3.23    0.27
  -5  -7  -2    3.25    0.22
  -5  -7   2    3.60    0.29
   5  -7  -2    3.65    0.30
  -5  -7   2    3.55    0.26
  -5   7  -2    3.88    0.38
  -5  -7   2    3.18    0.29
  -5  -7   2    2.86    0.29
   5  -7  -2    3.39    0.26
  -5   7  -2    3.54    0.37
  -6  -7  -2    5.07    0.29
   6  -7   2    5.18    0.35
  -6   7   2    5.31    0.46
  -6  -7  -2    5.48    0.30
  -6  -7  -2    5.80    0.38
   6  -7   2    5.32    0.38
  -6  -7  -2    5.54    0.39
  -6  -7  -2    5.21    0.43
  -6   7   2    5.40    0.29
  -6   7   2    4.90    0.46
   6  -7  -2    6.02    0.39
  -6  -7   2    5.49    0.38
  -6  -7   2    5.62    0.44
  -6  -7   2    5.45    0.51
  -6   7  -2    5.50    0.49
   6   7   2    4.96    0.31
  -6  -7   2    4.79    0.34
  -6   7  -2    5.24    0.46
   7   7  -2    0.66    0.14
  -7   7   2    1.31    0.30
   7  -7   2    0.62    0.23
   7  -7   2    0.78    0.17
  -7  -7  -2    0.68    0.17
  -7   7   2    0.83    0.14
  -7  -7  -2    0.39    0.15
  -7  -7  -2    0.82    0.22
  -7  -7   2    0.75    0.22
  -7   7  -2    0.13    0.34
  -7   7  -2    0.87    0.14
  -7  -7   2    0.74    0.18
   7  -7  -2    0.76    0.22
   7   7   2    0.58    0.15
  -7  -7   2    0.59    0.17
   7  -7  -2    0.48    0.17
   8   7  -2    7.37    0.43
  -8  -7  -2    8.38    0.55
   8  -7   2    7.31    0.46
  -8  -7  -2    7.05    0.46
  -8  -7  -2    8.62    0.59
  -8  -7  -2    8.06    0.40
  -8   7   2    7.45    0.69
  -8   7   2    8.09    0.62
   8  -7   2    7.78    0.53
  -8   7   2    6.86    0.41
  -8  -7   2    7.96    0.53
   8  -7  -2    7.29    0.46
  -8  -7   2    6.49    0.45
  -8   7  -2    7.49    0.41
   8   7   2    8.10    0.50
  -8  -7   2    7.78    0.45
  -8  -7   2    8.06    0.58
   8  -7  -2    8.29    0.55
  -8   7  -2    6.58    0.67
  -8   7  -2    7.98    0.62
   9   7  -2    0.86    0.21
   9  -7   2    0.93    0.23
  -9  -7  -2    0.68    0.17
  -9  -7  -2    0.59    0.28
   9  -7   2    0.97    0.29
  -9   7   2    0.31    0.30
  -9  -7  -2    0.54    0.31
  -9   7   2    0.88    0.20
  -9   7   2    0.44    0.37
  -9  -7  -2    1.15    0.30
  -9   7  -2    0.94    0.20
  -9   7  -2    0.76    0.33
   9  -7  -2    0.52    0.27
  -9  -7   2    0.72    0.21
  -9  -7   2    0.59    0.32
  -9  -7   2    0.59    0.26
  -9   7  -2    0.18    0.41
 -10   7   2    2.12    0.51
 -10  -7  -2    1.77    0.34
 -10  -7  -2    1.50    0.36
 -10   7   2    1.70    0.38
  10  -7   2    2.23    0.34
 -10  -7  -2    2.51    0.23
 -10   7  -2    1.84    0.39
 -10  -7   2    1.54    0.32
 -10   7  -2    1.73    0.56
  10  -7  -2    2.39    0.38
 -10  -7   2    1.82    0.38
 -10  -7   2    2.42    0.27
 -11   7   2    3.56    0.67
 -11  -7  -2    3.46    0.33
 -11  -7  -2    3.45    0.46
  11  -7   2    3.09    0.40
 -11   7   2    2.77    0.46
 -11   7  -2    1.29    0.60
 -11  -7   2    3.66    0.43
 -11  -7   2    4.09    0.42
  11  -7  -2    3.69    0.46
 -11   7  -2    3.07    0.46
 -11  -7   2    3.43    0.45
  12  -7   2    0.28    0.35
 -12  -7  -2   -0.01    0.41
 -12   7   2    0.54    0.42
 -12  -7  -2   -0.03    0.32
 -12   7   2   -0.34    0.48
 -12  -7  -2   -0.15    0.18
 -12   7  -2    0.36    0.61
 -12  -7   2   -0.08    0.34
 -12  -7   2    0.14    0.41
 -12  -7   2    0.24    0.23
 -12   7  -2    0.14    0.40
  12  -7  -2    0.18    0.33
 -13   7   2   -0.18    0.44
 -13  -7  -2    0.29    0.45
 -13  -7  -2    0.52    0.39
 -13   7   2    0.50    0.56
  13  -7   2    0.31    0.39
 -13   7  -2    0.45    0.42
 -13  -7   2    0.66    0.39
 -13  -7   2    0.54    0.24
 -13  -7   2    0.56    0.45
  13  -7  -2    0.36    0.39
 -13   7  -2    0.74    0.65
 -14  -7  -2    0.05    0.48
 -14  -7  -2    0.20    0.39
  14  -7   2    0.58    0.42
 -14   7   2    1.24    0.59
 -14   7   2    0.16    0.46
 -14  -7   2    0.03    0.48
 -14  -7   2    0.86    0.41
 -14   7  -2   -0.13    0.44
  14  -7  -2    0.28    0.40
 -14   7  -2    1.29    0.69
  15  -7   2    0.07    0.41
 -15   7   2    0.29    0.46
 -15  -7  -2    0.08    0.41
 -15  -7  -2    0.29    0.51
  15  -7  -2   -0.47    0.40
 -15  -7   2   -0.32    0.50
 -15   7  -2    0.00    0.43
 -15   7  -2   -0.78    0.76
 -15  -7   2   -0.51    0.38
   0   8  -2  139.10    5.14
   0   8  -2  135.46    5.13
   0   8   2  138.38    5.12
   1   8  -2    2.96    0.30
  -1  -8  -2    3.30    0.27
  -1   8   2    3.08    0.28
  -1  -8  -2    2.96    0.16
  -1   8  -2    2.90    0.29
   1   8   2    3.14    0.30
  -1   8  -2    2.70    0.29
   1  -8  -2    2.93    0.20
  -2  -8  -2  166.65    6.11
  -2   8   2  167.09    6.18
  -2  -8  -2  168.49    6.11
   2  -8   2  164.58    6.10
  -2   8   2  169.39    6.14
   2  -8   2  169.79    6.10
  -2  -8  -2  168.56    6.16
  -2  -8  -2  163.06    6.13
  -2  -8  -2  167.45    6.16
  -2   8  -2  168.90    6.19
   2  -8  -2  145.71    6.20
  -2  -8   2  168.32    6.18
  -2  -8   2  167.53    6.10
   2  -8  -2  166.84    6.10
  -2  -8   2  167.60    6.10
   2  -8  -2  162.68    6.11
  -2   8  -2  168.34    6.18
  -2  -8   2  168.07    6.19
  -3  -8  -2    5.49    0.29
  -3  -8  -2    5.61    0.36
  -3  -8  -2    5.10    0.37
   3  -8   2    5.26    0.28
   3  -8   2    5.14    0.27
  -3  -8  -2    4.45    0.28
  -3   8   2    5.70    0.32
  -3  -8  -2    4.71    0.27
  -3   8   2    4.39    0.38
   3  -8  -2    5.40    0.29
  -3  -8   2    5.08    0.26
   3  -8  -2    4.31    0.31
   3  -8  -2    4.81    0.27
  -3  -8   2    5.31    0.41
  -3   8  -2    4.93    0.39
  -3  -8   2    4.90    0.28
  -3   8  -2    5.47    0.38
  -3  -8   2    4.91    0.37
   4  -8   2   66.44    2.50
  -4   8   2   66.07    2.53
  -4  -8  -2   68.45    2.51
  -4  -8  -2   64.99    2.51
  -4  -8  -2   67.19    2.51
   4  -8   2   67.13    2.50
  -4  -8  -2   68.14    2.56
  -4  -8  -2   65.19    2.49
  -4   8   2   67.59    2.59
   4  -8  -2   68.15    2.51
  -4   8  -2   66.53    2.59
   4  -8  -2   66.01    2.51
  -4  -8   2   65.83    2.56
  -4  -8   2   65.94    2.50
  -4  -8   2   66.92    2.57
  -4  -8   2   66.98    2.51
  -4   8  -2   66.98    2.59
   5  -8   2    2.91    0.26
  -5   8   2    2.92    0.26
   5  -8   2    2.73    0.23
  -5  -8  -2    2.94    0.21
  -5   8   2    2.53    0.30
  -5  -8  -2    2.98    0.29
  -5  -8  -2    2.75    0.29
  -5  -8  -2    2.38    0.26
  -5  -8  -2    3.00    0.23
   5  -8  -2    3.23    0.30
  -5   8  -2    2.96    0.33
  -5  -8   2    2.91    0.28
  -5  -8   2    2.95    0.26
  -5  -8   2    3.10    0.26
   5  -8  -2    2.73    0.26
  -5  -8   2    2.54    0.29
  -5   8  -2    3.19    0.33
   6  -8   2   42.28    1.62
  -6  -8  -2   40.39    1.61
  -6  -8  -2   40.93    1.58
  -6  -8  -2   44.62    1.64
  -6   8   2   41.07    1.65
  -6   8   2   41.09    1.71
   6  -8   2   42.45    1.63
  -6  -8  -2   40.57    1.57
  -6  -8  -2   41.34    1.67
   6  -8  -2   39.92    1.61
  -6  -8   2   40.53    1.69
  -6   8  -2   41.72    1.71
   6  -8  -2   42.82    1.63
  -6  -8   2   42.90    1.64
  -6  -8   2   39.43    1.60
  -6  -8   2   40.62    1.61
  -6   8  -2   40.69    1.75
  -7  -8  -2    1.30    0.20
  -7  -8  -2    1.59    0.17
  -7   8   2    1.90    0.28
  -7   8   2    1.34    0.32
  -7  -8  -2    1.54    0.29
  -7  -8  -2    1.45    0.25
   7  -8   2    1.68    0.25
  -7  -8   2    1.56    0.30
  -7   8  -2    1.03    0.28
   7  -8  -2    1.68    0.26
  -7  -8   2    1.36    0.24
  -7  -8   2    0.83    0.18
  -7  -8   2    1.56    0.21
  -7   8  -2    1.81    0.37
   7  -8  -2    1.12    0.20
  -8  -8  -2    8.14    0.41
   8  -8   2    8.98    0.56
  -8  -8  -2    8.07    0.49
   8  -8   2    8.06    0.49
  -8  -8  -2    9.29    0.58
  -8  -8  -2    9.64    0.62
  -8   8   2    8.28    0.68
  -8   8   2    8.07    0.60
  -8   8  -2    8.38    0.66
  -8  -8   2    7.73    0.48
  -8  -8   2    7.94    0.46
  -8  -8   2    9.10    0.63
   8  -8  -2    7.85    0.48
  -8   8  -2    8.20    0.74
   8  -8  -2    8.75    0.57
  -8  -8   2    8.42    0.56
  -9  -8  -2    0.80    0.30
  -9   8   2    0.40    0.34
  -9  -8  -2    1.01    0.17
  -9  -8  -2    0.84    0.32
   9  -8   2    0.98    0.29
  -9   8   2    0.77    0.30
   9  -8  -2    0.84    0.30
  -9  -8   2    0.66    0.27
  -9  -8   2    0.74    0.21
  -9  -8   2    0.91    0.33
  -9   8  -2    1.12    0.37
  -9   8  -2    0.41    0.38
 -10  -8  -2    0.54    0.17
  10  -8   2    0.39    0.29
 -10   8   2    0.18    0.37
 -10   8   2    0.73    0.34
 -10  -8  -2    0.67    0.35
 -10  -8  -2    0.92    0.32
 -10   8  -2    0.55    0.36
 -10   8  -2    0.78    0.44
 -10  -8   2    0.52    0.22
  10  -8  -2    0.42    0.31
 -10  -8   2    0.45    0.31
 -10  -8   2    0.06    0.34
 -11  -8  -2    2.28    0.22
  11  -8   2    2.23    0.38
 -11   8   2    3.11    0.57
 -11  -8  -2    2.17    0.78
 -11  -8  -2    2.74    0.40
 -11  -8   2    2.59    0.41
 -11   8  -2    2.91    0.48
 -11  -8   2    2.53    0.29
 -11  -8   2    1.71    0.49
  11  -8  -2    2.78    0.43
 -11   8  -2    2.38    0.56
  12  -8   2    0.97    0.47
 -12  -8  -2    0.77    0.45
 -12   8   2    0.18    0.43
 -12   8   2    0.26    0.36
 -12  -8   2    0.00    0.42
 -12   8  -2   -0.28    0.45
 -12  -8   2   -0.28    0.69
 -12  -8   2    0.75    0.24
 -12   8  -2    0.81    0.43
 -13   8   2    0.45    0.47
 -13   8   2    0.24    0.41
 -13  -8  -2    1.08    0.47
 -13  -8  -2    0.24    0.39
  13  -8   2    1.27    0.40
 -13  -8   2    0.79    0.40
  13  -8  -2    1.26    0.43
 -13   8  -2    0.82    0.47
 -13   8  -2    1.40    0.56
 -13  -8   2    0.06    0.46
 -14  -8  -2   -0.09    0.59
  14  -8   2    0.22    0.42
 -14  -8  -2    0.55    0.41
 -14   8   2    1.38    0.57
  14  -8  -2    0.19    0.41
 -14   8  -2    0.92    0.50
 -14  -8   2   -0.14    0.38
 -14   8  -2   -1.60    0.53
 -14  -8   2    0.71    0.56
  15  -8   2    0.50    0.43
 -15  -8  -2    0.36    0.43
 -15   8   2    1.62    0.81
 -15  -8   2   -0.95    0.82
 -15  -8   2    0.75    0.48
 -15   8  -2    0.07    0.48
  15  -8  -2    1.22    0.46
   0   9  -2   -0.07    0.16
   0   9   2   -0.13    0.15
   0  -9  -2    0.01    0.13
   0   9  -2    0.06    0.17
   1   9  -2    0.42    0.18
  -1   9   2    0.82    0.19
  -1  -9  -2    0.68    0.11
  -1   9   2    0.82    0.16
  -1  -9  -2    1.03    0.17
  -1  -9  -2    0.70    0.09
   1   9   2    0.45    0.16
   1  -9  -2    0.79    0.08
  -1   9  -2    0.87    0.20
   1  -9  -2    0.59    0.12
  -1   9  -2    0.60    0.19
  -1  -9   2    0.46    0.18
  -2  -9  -2   27.82    1.04
   2  -9   2   26.99    1.02
  -2  -9  -2   25.39    1.15
   2  -9   2   27.37    1.03
  -2   9   2   27.64    1.09
  -2   9   2   26.46    1.13
  -2  -9  -2   26.90    1.11
  -2   9  -2   26.82    1.13
  -2  -9   2   27.44    1.03
  -2  -9   2   27.16    1.03
  -2  -9   2   26.79    1.14
  -2   9  -2   27.73    1.14
   2  -9  -2   27.15    1.05
  -2  -9   2   27.10    1.13
   2  -9  -2   27.38    1.04
   3  -9   2    1.63    0.15
  -3  -9  -2    1.59    0.16
  -3  -9  -2    1.83    0.17
  -3   9   2    1.79    0.24
   3  -9   2    1.62    0.15
  -3   9   2    1.61    0.19
  -3  -9  -2    1.60    0.23
  -3  -9  -2    1.64    0.22
  -3  -9   2    1.73    0.24
  -3  -9   2    1.67    0.15
   3  -9  -2    1.65    0.15
  -3  -9   2    1.79    0.27
  -3   9  -2    1.33    0.24
  -3  -9   2    1.73    0.16
  -3   9  -2    1.97    0.23
   3  -9  -2    1.68    0.16
  -4  -9  -2    6.30    0.37
  -4  -9  -2    5.93    0.35
  -4   9   2    5.92    0.47
  -4  -9  -2    5.78    0.33
   4  -9   2    5.55    0.34
  -4   9   2    6.05    0.36
   4  -9   2    5.82    0.33
  -4  -9  -2    4.95    0.30
  -4  -9  -2    6.31    0.44
  -4  -9   2    5.14    0.43
  -4  -9   2    5.87    0.45
   4  -9  -2    5.96    0.33
  -4  -9   2    5.87    0.32
  -4   9  -2    6.40    0.48
  -4  -9   2    5.70    0.35
   4  -9  -2    6.24    0.35
  -4   9  -2    5.79    0.44
   5  -9   2    0.05    0.14
   5  -9   2    0.25    0.16
  -5   9   2    0.25    0.15
  -5   9   2    0.12    0.24
  -5  -9  -2    0.10    0.14
  -5  -9  -2    0.14    0.20
  -5  -9  -2    0.17    0.10
  -5  -9  -2    0.20    0.13
  -5  -9  -2    0.15    0.17
  -5   9  -2   -0.04    0.22
  -5  -9   2    0.21    0.17
   5  -9  -2    0.18    0.15
  -5   9  -2    0.17    0.22
  -5  -9   2   -0.10    0.18
   5  -9  -2    0.30    0.17
  -5  -9   2    0.04    0.22
  -5  -9   2    0.04    0.14
  -6  -9  -2   10.08    0.46
   6  -9   2    9.93    0.52
  -6  -9  -2   10.23    0.46
  -6  -9  -2    9.96    0.52
  -6   9   2   11.54    0.55
  -6   9   2   11.19    0.68
  -6  -9  -2   11.39    0.57
  -6  -9  -2   10.60    0.62
   6  -9   2   10.54    0.55
  -6  -9   2   10.02    0.51
   6  -9  -2   10.08    0.52
   6  -9  -2    9.84    0.55
  -6   9  -2   10.32    0.67
  -6   9  -2   10.84    0.66
  -6  -9   2   10.64    0.53
  -6  -9   2    9.53    0.63
  -6  -9   2   10.45    0.55
  -7  -9  -2    1.42    0.20
   7  -9   2    1.27    0.21
  -7   9   2    0.95    0.33
   7  -9   2    1.42    0.25
  -7  -9  -2    0.94    0.29
  -7  -9  -2    1.20    0.19
  -7   9   2    1.10    0.23
  -7  -9  -2    1.23    0.25
  -7  -9   2    1.03    0.30
  -7   9  -2    1.18    0.31
  -7  -9   2    1.03    0.24
   7  -9  -2    1.26    0.20
  -7   9  -2    1.19    0.32
  -7  -9   2    1.29    0.20
  -7  -9   2    1.44    0.21
   7  -9  -2    1.03    0.24
  -8  -9  -2    2.50    0.21
  -8  -9  -2    1.71    0.24
  -8   9   2    1.37    0.38
   8  -9   2    2.14    0.25
   8  -9   2    2.18    0.30
  -8  -9  -2    2.19    0.35
  -8  -9  -2    2.46    0.32
  -8   9   2    1.97    0.28
   8  -9  -2    1.64    0.26
   8  -9  -2    2.04    0.30
  -8   9  -2    1.65    0.37
  -8  -9   2    2.60    0.24
  -8  -9   2    1.90    0.24
  -8   9  -2    2.11    0.38
  -8  -9   2    1.99    0.35
  -8  -9   2    1.98    0.30
  -9   9   2    0.03    0.24
  -9  -9  -2   -0.20    0.13
  -9  -9  -2    0.09    0.32
  -9   9   2   -0.04    0.35
   9  -9   2   -0.20    0.27
  -9  -9  -2    0.21    0.28
  -9   9  -2    0.15    0.35
  -9   9  -2   -0.34    0.33
  -9  -9   2    0.34    0.19
   9  -9  -2    0.02    0.28
  -9  -9   2   -0.12    0.31
  -9  -9   2    0.05    0.27
 -10   9   2    6.01    0.56
 -10  -9  -2    7.27    0.69
  10  -9   2    7.04    0.61
 -10  -9  -2    6.77    0.64
 -10   9   2    8.34    0.77
 -10  -9  -2    6.01    0.37
  10  -9  -2    6.81    0.62
 -10  -9   2    6.48    0.68
 -10  -9   2    5.89    0.44
 -10  -9   2    8.01    0.63
 -10   9  -2    7.94    0.75
 -10   9  -2    6.29    0.64
  11  -9   2   -0.24    0.35
 -11  -9  -2    0.32    0.38
 -11  -9  -2    0.31    0.33
 -11   9   2    0.47    0.43
 -11   9  -2    0.35    0.39
 -11   9  -2   -0.03    0.40
 -11  -9   2    0.12    0.38
 -11  -9   2    0.10    0.32
  11  -9  -2   -0.11    0.37
 -11  -9   2    0.26    0.21
 -12  -9  -2    3.99    0.53
 -12   9   2    4.10    0.46
  12  -9   2    5.10    0.50
 -12  -9  -2    4.27    0.48
 -12   9   2    4.67    0.59
 -12   9  -2    3.88    0.56
 -12  -9   2    3.53    0.47
 -12  -9   2    3.65    0.55
 -12   9  -2    2.97    0.54
  12  -9  -2    4.92    0.49
  13  -9   2    4.34    0.52
 -13  -9  -2    5.14    0.60
 -13   9   2    3.45    0.61
 -13  -9  -2    4.19    0.50
 -13  -9   2    3.77    0.57
  13  -9  -2    3.57    0.52
 -13   9  -2    3.38    0.56
 -13  -9   2    4.50    0.52
 -13   9  -2    3.67    0.61
 -14   9   2    1.00    0.53
  14  -9   2    0.80    0.43
 -14  -9  -2    0.61    0.51
 -14  -9  -2    0.51    0.40
  14  -9  -2    0.07    0.41
 -14   9  -2    1.12    0.49
 -14  -9   2    0.50    0.42
 -14  -9   2    1.10    0.49
   0  10  -2   36.15    1.45
   0  10  -2   35.79    1.45
   0  10   2   35.27    1.44
   0 -10  -2   35.63    1.41
  -1 -10  -2    8.74    0.40
  -1  10   2    9.39    0.48
  -1 -10  -2    8.84    0.37
  -1 -10  -2    8.61    0.49
  -1  10   2    9.39    0.52
   1  10  -2    9.61    0.54
   1 -10  -2    8.77    0.37
  -1  10  -2    9.28    0.54
   1 -10  -2    9.19    0.40
  -1 -10   2    8.91    0.52
  -1  10  -2    9.00    0.52
   1  10   2    8.01    0.49
   2 -10   2   17.32    0.67
  -2 -10  -2   17.45    0.69
  -2 -10  -2   17.40    0.79
  -2 -10  -2   17.84    0.79
  -2  10   2   17.27    0.81
  -2  10   2   18.38    0.76
  -2 -10  -2   18.11    0.69
   2 -10   2   16.65    0.67
  -2  10  -2   16.36    0.79
  -2  10  -2   17.11    0.83
   2 -10  -2   17.22    0.68
   2 -10  -2   17.59    0.69
  -2 -10   2   17.12    0.68
  -2 -10   2   17.45    0.80
  -2 -10   2   16.28    0.67
  -2 -10   2   17.28    0.82
  -3  10   2    2.35    0.22
  -3 -10  -2    2.36    0.23
  -3 -10  -2    2.00    0.26
  -3 -10  -2    1.99    0.20
   3 -10   2    2.53    0.21
   3 -10   2    1.96    0.17
  -3  10   2    1.77    0.28
   3 -10  -2    2.22    0.23
  -3 -10   2    1.87    0.26
  -3 -10   2    2.22    0.22
  -3  10  -2    2.28    0.29
  -3 -10   2    2.00    0.20
   3 -10  -2    2.14    0.22
  -3  10  -2    1.48    0.25
  -3 -10   2    1.97    0.30
  -4 -10  -2   -0.03    0.20
   4 -10   2    0.37    0.16
   4 -10   2    0.05    0.16
  -4 -10  -2    0.27    0.19
  -4  10   2    0.23    0.25
  -4  10   2    0.06    0.15
  -4 -10  -2    0.22    0.14
  -4  10  -2    0.20    0.23
  -4 -10   2    0.31    0.23
  -4  10  -2    0.37    0.21
  -4 -10   2   -0.02    0.21
  -4 -10   2    0.11    0.13
   4 -10  -2    0.10    0.14
  -4 -10   2    0.11    0.17
  -5 -10  -2    0.54    0.39
   5 -10   2    0.67    0.18
  -5 -10  -2    1.10    0.18
  -5  10   2    0.43    0.17
  -5 -10  -2    0.96    0.20
  -5  10   2    0.32    0.27
   5 -10   2    0.72    0.17
   5 -10  -2    0.90    0.18
  -5  10  -2    0.58    0.23
  -5 -10   2    0.67    0.21
  -5  10  -2    0.78    0.27
  -5 -10   2    0.78    0.26
   5 -10  -2    0.81    0.19
  -5 -10   2    0.55    0.16
  -5 -10   2    0.84    0.20
  -6 -10  -2    0.03    0.13
  -6 -10  -2   -0.04    0.25
  -6 -10  -2    0.20    0.21
  -6  10   2    0.08    0.16
  -6  10   2   -0.25    0.27
   6 -10   2    0.14    0.19
   6 -10   2   -0.05    0.16
  -6 -10  -2   -0.09    0.15
  -6  10  -2    0.15    0.23
  -6 -10   2    0.04    0.25
  -6  10  -2    0.04    0.28
  -6 -10   2    0.04    0.19
  -6 -10   2    0.03    0.17
   6 -10  -2   -0.09    0.19
   6 -10  -2   -0.32    0.15
  -6 -10   2    0.09    0.16
  -7  10   2    0.82    0.21
  -7 -10  -2    0.48    0.19
  -7  10   2    0.70    0.32
   7 -10   2    0.98    0.25
   7 -10   2    0.86    0.20
  -7 -10  -2    0.65    0.29
  -7 -10  -2    0.63    0.24
   7 -10  -2    0.98    0.25
   7 -10  -2    0.66    0.20
  -7 -10   2    0.53    0.24
  -7 -10   2    0.54    0.18
  -7 -10   2    1.27    0.32
  -7 -10   2    1.25    0.20
  -7  10  -2    1.17    0.30
  -7  10  -2    1.17    0.35
  -8  10   2    0.25    0.20
  -8  10   2    0.11    0.33
  -8 -10  -2   -0.17    0.29
   8 -10   2    0.00    0.18
   8 -10   2   -0.15    0.24
  -8  10  -2    0.00    0.32
  -8 -10   2    0.27    0.19
   8 -10  -2    0.10    0.18
  -8  10  -2   -0.18    0.26
  -8 -10   2    0.01    0.24
   8 -10  -2    0.08    0.26
  -8 -10   2    0.12    0.30
  -8 -10   2    0.04    0.17
  -9  10   2    1.11    0.24
  -9 -10  -2    1.04    0.24
  -9  10   2    0.75    0.38
  -9 -10  -2    1.09    0.35
  -9 -10  -2    1.53    0.32
   9 -10   2    1.68    0.32
  -9 -10   2    1.60    0.32
  -9 -10   2    0.96    0.20
   9 -10  -2    1.30    0.31
  -9  10  -2    1.16    0.40
  -9 -10   2    1.30    0.37
 -10  10   2    2.42    0.31
 -10 -10  -2    2.11    0.36
  10 -10   2    2.52    0.38
 -10 -10  -2    1.68    0.61
 -10 -10   2    2.48    0.39
 -10  10  -2    2.54    0.42
 -10 -10   2    2.19    0.25
  10 -10  -2    2.22    0.38
 -11  10   2   -0.18    0.42
  11 -10   2    0.04    0.32
 -11 -10  -2    0.68    0.34
 -11 -10  -2    1.58    0.42
 -11 -10   2    0.91    0.29
 -11 -10   2    0.53    0.41
 -11 -10   2    0.65    0.34
 -11  10  -2    0.19    0.44
 -11  10  -2   -0.24    0.32
  11 -10  -2    0.28    0.34
  12 -10   2    0.11    0.37
 -12  10   2    0.52    0.46
 -12 -10  -2    0.67    0.44
 -12 -10  -2    0.36    0.36
 -12  10  -2   -0.46    0.33
 -12  10  -2   -0.04    0.45
  12 -10  -2    0.04    0.36
 -12 -10   2    0.72    0.38
 -12 -10   2    0.27    0.43
 -13  10   2    0.19    0.51
 -13 -10  -2    0.94    0.49
 -13 -10  -2    0.39    0.38
  13 -10   2    0.11    0.39
 -13 -10   2    0.97    0.51
 -13 -10   2    0.47    0.42
 -13  10  -2    0.40    0.47
  13 -10  -2    0.50    0.39
  14 -10   2    0.05    0.41
 -14 -10  -2   -0.13    0.38
 -14 -10  -2    0.18    0.50
 -14  10   2    0.34    0.49
  14 -10  -2   -0.16    0.41
 -14  10  -2    0.07    0.47
 -14 -10   2    0.37    0.41
 -14 -10   2    0.46    0.52
   0  11  -2    0.32    0.22
   0  11   2   -0.03    0.18
   0  11  -2    0.14    0.22
   0 -11  -2    0.04    0.17
  -1 -11  -2   23.34    1.02
  -1 -11  -2   23.43    0.93
  -1 -11  -2   23.80    0.91
  -1  11   2   23.58    1.05
   1 -11  -2   24.01    0.91
   1 -11  -2   23.72    0.93
  -1 -11   2   24.71    1.07
  -1  11  -2   23.58    1.04
   1  11   2   23.43    1.03
  -1  11  -2   25.12    1.07
   1 -11  -2   24.32    1.00
  -1 -11   2   24.31    1.05
   2 -11   2    0.07    0.10
  -2  11   2    0.26    0.17
  -2 -11  -2    0.41    0.22
  -2  11   2    0.09    0.21
  -2 -11  -2    0.11    0.20
  -2 -11  -2    0.23    0.12
   2 -11   2   -0.03    0.09
  -2 -11  -2    0.16    0.12
  -2  11  -2    0.20    0.22
  -2 -11   2    0.24    0.21
   2 -11  -2    0.10    0.12
   2 -11  -2    0.03    0.10
  -2 -11   2    0.28    0.24
  -2  11  -2   -0.42    0.18
  -2 -11   2   -0.03    0.09
  -2 -11   2    0.24    0.11
   3 -11   2    0.11    0.12
  -3 -11  -2    0.09    0.16
  -3  11   2    0.24    0.17
  -3  11   2    0.19    0.23
  -3 -11  -2    0.23    0.13
  -3 -11  -2    0.11    0.21
  -3 -11  -2    0.09    0.22
  -3  11  -2    0.25    0.20
  -3 -11   2    0.09    0.12
  -3 -11   2    0.44    0.23
   3 -11  -2    0.01    0.15
  -3  11  -2    0.04    0.23
  -3 -11   2    0.26    0.25
   3 -11  -2    0.27    0.13
  -4  11   2    2.23    0.24
  -4 -11  -2    2.10    0.21
  -4 -11  -2    2.46    0.26
   4 -11   2    2.02    0.20
   4 -11   2    2.14    0.20
  -4 -11  -2    1.85    0.20
  -4  11   2    2.07    0.36
  -4 -11   2    2.31    0.30
  -4 -11   2    2.01    0.19
  -4  11  -2    2.20    0.33
  -4 -11   2    1.83    0.21
  -4  11  -2    2.31    0.28
   4 -11  -2    2.16    0.21
  -4 -11   2    2.60    0.33
   4 -11  -2    2.24    0.20
  -5 -11  -2    1.31    0.28
  -5 -11  -2    0.87    0.18
  -5  11   2    1.26    0.20
  -5  11   2    1.32    0.33
  -5 -11  -2    0.94    0.21
   5 -11   2    1.42    0.21
  -5 -11  -2    0.82    0.19
   5 -11  -2    0.95    0.21
  -5  11  -2    1.27    0.31
  -5 -11   2    1.21    0.21
  -5 -11   2    1.01    0.28
  -5 -11   2    1.57    0.25
   5 -11  -2    0.79    0.17
  -5 -11   2    1.03    0.18
  -5  11  -2    1.29    0.26
  -6  11   2    1.85    0.36
  -6 -11  -2    1.96    0.32
   6 -11   2    1.31    0.24
  -6 -11  -2    1.27    0.24
  -6 -11  -2    1.67    0.22
  -6 -11  -2    1.26    0.24
  -6  11   2    1.91    0.23
  -6 -11  -2    1.36    0.19
   6 -11   2    1.32    0.21
  -6 -11   2    0.95    0.31
  -6 -11   2    1.90    0.26
   6 -11  -2    1.87    0.25
   6 -11  -2    1.22    0.21
  -6  11  -2    1.66    0.28
  -6  11  -2    1.69    0.35
  -6 -11   2    1.43    0.21
  -6 -11   2    1.85    0.24
  -7 -11  -2    0.37    0.19
   7 -11   2    0.84    0.20
  -7  11   2    0.82    0.21
   7 -11   2    0.42    0.24
  -7 -11  -2    0.48    0.30
  -7 -11  -2    0.67    0.25
  -7  11   2    0.49    0.34
  -7 -11   2    0.81    0.19
  -7  11  -2    0.80    0.34
  -7 -11   2    0.36    0.18
   7 -11  -2    0.77    0.20
   7 -11  -2    0.65    0.25
  -7 -11   2    0.63    0.32
  -7 -11   2    0.64    0.25
  -7  11  -2    0.41    0.26
   8 -11   2    4.34    0.38
  -8 -11  -2    2.82    0.41
  -8  11   2    3.84    0.48
  -8 -11  -2    3.76    0.37
  -8  11   2    2.88    0.30
  -8 -11  -2    3.08    0.29
  -8 -11   2    3.15    0.32
  -8 -11   2    3.53    0.42
  -8  11  -2    3.59    0.49
  -8  11  -2    4.01    0.40
  -8 -11   2    3.33    0.36
   8 -11  -2    3.43    0.36
  -9 -11  -2    0.00    0.29
  -9  11   2    0.39    0.20
   9 -11   2    0.10    0.28
  -9 -11  -2    0.01    0.34
  -9  11   2   -0.15    0.38
  -9  11  -2    0.23    0.38
  -9  11  -2    0.48    0.29
  -9 -11   2    0.50    0.19
  -9 -11   2    0.12    0.29
  -9 -11   2   -0.12    0.34
   9 -11  -2   -0.24    0.28
 -10  11   2    0.20    0.21
  10 -11   2   -0.11    0.31
 -10 -11  -2   -0.15    0.32
 -10  11   2   -0.03    0.41
 -10 -11  -2    0.19    0.37
 -10  11  -2    0.08    0.28
 -10 -11   2    0.06    0.18
  10 -11  -2    0.01    0.31
 -10 -11   2    0.21    0.32
 -10  11  -2   -0.42    0.40
 -10 -11   2    0.14    0.37
 -11 -11  -2    0.51    0.42
 -11  11   2    0.44    0.45
  11 -11   2    0.83    0.35
 -11 -11  -2    0.12    0.34
 -11 -11   2    0.36    0.43
 -11  11  -2    0.24    0.42
 -11 -11   2    0.03    0.35
 -11  11  -2    0.19    0.31
  11 -11  -2    0.13    0.32
  12 -11   2    0.45    0.39
 -12 -11  -2   -0.10    0.45
 -12  11   2   -0.51    0.45
 -12 -11  -2    0.00    0.37
 -12  11  -2    0.37    0.42
  12 -11  -2    0.57    0.40
 -12 -11   2    0.08    0.37
 -12  11  -2    0.21    0.45
 -12 -11   2   -0.32    0.42
  13 -11   2    0.89    0.71
 -13 -11  -2   -0.14    0.49
 -13  11   2    0.83    0.50
 -13 -11  -2   -0.01    0.49
 -13 -11   2    0.18    0.65
 -13 -11   2    0.94    0.48
 -13  11  -2    0.00    0.49
  13 -11  -2   -0.30    0.67
   0  12  -2   69.15    2.67
   0 -12  -2   67.87    2.64
   0  12  -2   69.33    2.70
   0  12   2   69.00    2.68
  -1  12   2    8.05    0.55
  -1 -12  -2    8.66    0.51
  -1 -12  -2    8.26    0.53
  -1 -12  -2    7.52    0.37
  -1 -12   2    8.43    0.57
   1 -12  -2    7.71    0.47
  -1  12  -2    7.67    0.56
  -1  12  -2    8.37    0.54
  -1 -12   2    7.34    0.53
  -2  12   2   51.21    1.96
  -2  12   2   50.68    2.03
  -2 -12  -2   51.66    1.99
  -2 -12  -2   50.07    2.01
  -2 -12  -2   49.59    1.89
   2 -12   2   49.33    1.87
  -2 -12  -2   51.63    1.89
   2 -12   2   50.73    1.88
   2 -12  -2   50.95    1.89
  -2 -12   2   48.89    1.87
  -2 -12   2   50.57    1.88
   2 -12  -2   50.60    1.89
  -2  12  -2   50.18    2.00
  -2 -12   2   50.26    2.04
  -2 -12   2   47.55    2.07
  -3  12   2    0.70    0.20
  -3 -12  -2    0.43    0.15
  -3 -12  -2    0.04    0.14
  -3  12   2    0.19    0.26
   3 -12   2    0.36    0.13
   3 -12   2    0.70    0.14
  -3 -12  -2    0.00    0.23
  -3 -12   2   -0.01    0.27
   3 -12  -2    0.43    0.15
  -3  12  -2    0.45    0.28
  -3  12  -2    0.59    0.23
  -3 -12   2    0.11    0.13
  -3 -12   2    0.59    0.26
  -3 -12   2    0.40    0.15
   3 -12  -2    0.41    0.14
  -4  12   2   26.43    1.23
  -4 -12  -2   26.93    1.18
  -4 -12  -2   26.64    1.08
   4 -12   2   28.14    1.08
   4 -12   2   26.86    1.07
  -4  12   2   27.80    1.12
  -4 -12  -2   25.81    1.13
  -4 -12  -2   27.82    1.09
  -4 -12   2   26.22    1.21
  -4 -12   2   26.90    1.07
  -4  12  -2   27.51    1.25
  -4 -12   2   26.01    1.21
   4 -12  -2   27.49    1.09
   4 -12  -2   27.67    1.08
  -4  12  -2   25.92    1.17
  -4 -12   2   27.29    1.09
  -5  12   2    2.00    0.25
   5 -12   2    1.73    0.22
  -5 -12  -2    1.80    0.31
   5 -12   2    1.52    0.21
  -5 -12  -2    1.87    0.22
  -5 -12  -2    1.70    0.21
  -5 -12  -2    1.93    0.24
  -5  12   2    1.61    0.35
  -5 -12   2    2.19    0.34
   5 -12  -2    1.91    0.24
   5 -12  -2    1.85    0.22
  -5  12  -2    1.96    0.29
  -5 -12   2    1.89    0.28
  -5  12  -2    1.91    0.36
  -5 -12   2    2.15    0.25
  -5 -12   2    1.87    0.21
  -6 -12  -2   12.88    0.63
  -6  12   2   12.51    0.64
  -6 -12  -2   14.05    0.69
  -6  12   2   13.61    0.85
   6 -12   2   14.04    0.67
   6 -12   2   12.94    0.69
  -6 -12  -2   13.88    0.78
  -6 -12  -2   12.29    0.57
  -6 -12   2   14.16    0.68
  -6  12  -2   14.19    0.73
  -6 -12   2   12.42    0.65
   6 -12  -2   13.17    0.69
   6 -12  -2   14.06    0.68
  -6  12  -2   12.61    0.85
  -6 -12   2   14.15    0.80
  -7 -12  -2    0.17    0.24
   7 -12   2    0.39    0.24
  -7  12   2    0.55    0.35
   7 -12   2   -0.05    0.19
  -7 -12  -2   -0.14    0.19
  -7  12   2    0.41    0.19
  -7 -12  -2    0.79    0.32
  -7  12  -2    0.51    0.35
  -7 -12   2    0.41    0.20
  -7 -12   2    0.46    0.32
  -7  12  -2    0.32    0.25
   7 -12  -2    0.31    0.20
   7 -12  -2    0.65    0.26
  -7 -12   2    0.57    0.25
  -7 -12   2    0.47    0.18
  -8 -12  -2    3.87    0.39
  -8  12   2    3.47    0.30
  -8 -12  -2    3.40    0.43
   8 -12   2    3.80    0.36
  -8  12   2    3.37    0.51
  -8 -12   2    4.35    0.39
   8 -12  -2    3.42    0.37
  -8  12  -2    3.14    0.48
  -8 -12   2    3.24    0.43
  -8 -12   2    3.44    0.33
  -9  12   2    0.19    0.39
  -9 -12  -2    0.01    0.36
   9 -12   2    0.20    0.29
  -9  12   2   -0.06    0.19
  -9 -12  -2    0.33    0.32
   9 -12  -2    0.32    0.30
  -9  12  -2    0.24    0.26
  -9 -12   2    0.49    0.37
  -9 -12   2   -0.07    0.30
  -9 -12   2    0.36    0.17
  -9  12  -2   -0.03    0.40
 -10  12   2    0.08    0.42
 -10 -12  -2    0.81    0.41
  10 -12   2    0.30    0.32
 -10 -12  -2    0.67    0.33
 -10  12  -2    0.65    0.29
 -10 -12   2    0.23    0.39
 -10  12  -2    0.52    0.46
  10 -12  -2    0.10    0.33
 -10 -12   2    0.12    0.33
 -11 -12  -2    1.03    0.45
 -11 -12  -2    0.39    0.36
 -11  12   2    0.43    0.45
  11 -12   2    1.02    0.37
  11 -12  -2    0.65    0.37
 -11  12  -2    1.32    0.33
 -11  12  -2    0.46    0.49
 -11 -12   2    0.41    0.38
 -11 -12   2   -0.44    0.40
 -12 -12  -2    0.16    0.37
 -12 -12  -2    0.22    0.52
 -12  12   2    0.23    0.63
  12 -12   2    0.79    0.38
 -12  12  -2    0.53    0.56
 -12 -12   2   -0.12    0.39
  12 -12  -2   -0.53    0.35
 -12 -12   2    0.56    0.76
  13 -12   2   -0.14    0.40
 -13 -12  -2   -0.33    0.50
 -13  12   2   -0.16    0.55
 -13 -12  -2   -0.53    0.37
 -13 -12   2    0.54    0.42
  13 -12  -2   -0.46    0.38
 -13 -12   2    0.19    0.48
 -13  12  -2    0.13    0.52
   0 -13  -2    0.05    0.20
   0  13   2    0.20    0.24
   0 -13   2    0.16    0.23
  -1 -13  -2    3.19    0.31
  -1 -13  -2    2.83    0.34
  -1 -13  -2    2.26    0.23
  -1  13   2    2.52    0.34
  -1  13  -2    2.73    0.32
  -1 -13   2    2.42    0.35
  -1  13  -2    2.84    0.36
   1 -13  -2    2.53    0.27
  -1 -13   2    1.88    0.30
  -2 -13  -2    0.42    0.26
  -2  13   2    0.70    0.29
  -2 -13  -2    0.62    0.15
  -2 -13  -2    1.02    0.30
  -2 -13  -2    0.66    0.14
  -2 -13   2    0.98    0.31
  -2 -13   2    0.77    0.13
   2 -13  -2    0.65    0.21
  -2  13  -2    1.18    0.27
  -2  13  -2    0.47    0.29
  -2 -13   2    0.88    0.27
  -2 -13   2    0.88    0.12
   2 -13  -2    0.88    0.15
   2 -13  -2    0.78    0.14
  -3 -13  -2    0.96    0.27
   3 -13   2    0.76    0.15
   3 -13   2    1.14    0.16
  -3 -13  -2    1.07    0.18
  -3 -13  -2    1.24    0.29
  -3 -13  -2    1.28    0.17
  -3  13   2    1.03    0.30
  -3  13   2    0.67    0.22
   3 -13  -2    1.00    0.16
  -3 -13   2    0.96    0.15
  -3 -13   2    1.09    0.29
   3 -13  -2    1.26    0.17
  -3 -13   2    0.82    0.31
  -3  13  -2    1.16    0.27
  -3 -13   2    1.25    0.17
  -3  13  -2    1.28    0.33
   4 -13   2    4.01    0.31
  -4 -13  -2    3.90    0.38
  -4 -13  -2    3.92    0.34
   4 -13   2    4.13    0.32
  -4 -13  -2    3.76    0.39
  -4 -13  -2    3.34    0.31
  -4  13   2    3.91    0.37
  -4  13   2    3.77    0.42
  -4 -13   2    3.40    0.39
  -4 -13   2    3.60    0.33
   4 -13  -2    3.55    0.30
  -4  13  -2    4.01    0.44
  -4  13  -2    4.38    0.45
  -4 -13   2    3.27    0.39
   4 -13  -2    3.75    0.33
  -4 -13   2    3.52    0.29
  -5 -13  -2    0.25    0.17
  -5 -13  -2    0.24    0.28
  -5  13   2   -0.16    0.17
  -5  13   2    0.46    0.32
   5 -13   2   -0.02    0.19
  -5 -13  -2    0.34    0.21
   5 -13   2    0.43    0.18
  -5 -13  -2    0.16    0.18
  -5 -13   2   -0.27    0.23
  -5 -13   2   -0.21    0.28
   5 -13  -2    0.04    0.17
   5 -13  -2    0.36    0.20
  -5 -13   2    0.12    0.20
  -5  13  -2    0.20    0.23
  -5 -13   2    0.20    0.17
  -5  13  -2    0.16    0.32
  -6 -13  -2   10.13    0.57
  -6 -13  -2    9.54    0.51
  -6 -13  -2    8.29    0.43
  -6  13   2    9.83    0.52
  -6  13   2    9.00    0.75
   6 -13   2    8.76    0.51
  -6 -13  -2    9.09    0.67
   6 -13   2   10.05    0.55
  -6 -13   2    9.94    0.56
  -6 -13   2   10.19    0.70
  -6  13  -2    8.60    0.59
   6 -13  -2    9.71    0.56
  -6 -13   2    9.07    0.50
  -6  13  -2    8.61    0.76
  -6 -13   2    9.35    0.54
   6 -13  -2    8.76    0.51
   7 -13   2    0.58    0.22
  -7  13   2    0.04    0.19
  -7 -13  -2    0.08    0.32
   7 -13   2    0.13    0.25
  -7  13   2    0.09    0.36
  -7 -13  -2    0.27    0.26
  -7 -13   2    0.04    0.17
  -7 -13   2   -0.10    0.24
  -7 -13   2    0.71    0.27
  -7 -13   2    0.07    0.32
   7 -13  -2    0.27    0.26
  -7  13  -2    0.37    0.38
  -8 -13  -2    2.17    0.49
  -8  13   2    1.11    0.43
   8 -13   2    1.44    0.31
  -8 -13  -2    1.95    0.34
  -8  13   2    2.26    0.25
  -8  13  -2    2.10    0.47
  -8  13  -2    1.90    0.30
   8 -13  -2    2.07    0.34
  -8 -13   2    1.93    0.41
  -8 -13   2    1.92    0.22
  -8 -13   2    1.66    0.33
   9 -13   2   -0.17    0.29
  -9 -13  -2   -0.07    0.38
  -9  13   2   -0.43    0.40
  -9 -13  -2    0.69    0.32
  -9 -13   2   -0.26    0.30
  -9  13  -2   -0.18    0.24
  -9 -13   2    0.79    0.39
   9 -13  -2   -0.25    0.29
  -9  13  -2    0.49    0.43
 -10  13   2    2.65    0.52
 -10 -13  -2    2.08    0.39
  10 -13   2    2.19    0.38
 -10 -13  -2    1.98    0.46
  10 -13  -2    2.13    0.39
 -10  13  -2    1.70    0.34
 -10 -13   2    1.82    0.39
 -10  13  -2    1.89    0.52
 -10 -13   2    2.38    0.46
 -11 -13  -2    0.15    0.38
  11 -13   2    0.61    0.36
 -11 -13  -2   -0.22    0.42
 -11  13   2    0.53    0.48
 -11  13  -2   -0.31    0.47
 -11 -13   2    0.02    0.36
  11 -13  -2    0.42    0.36
 -11 -13   2    0.39    0.43
 -12  13   2    1.68    0.53
  12 -13   2    1.39    0.41
 -12 -13  -2    0.81    0.48
 -12 -13  -2    1.72    0.40
 -12 -13   2    1.55    0.43
 -12 -13   2    0.90    0.47
 -12  13  -2    0.69    0.54
  12 -13  -2    1.13    0.40
   0  14   2    7.33    0.66
   0 -14   2    8.74    0.58
   0 -14  -2    8.03    0.59
   0 -14   2    8.41    0.63
  -1 -14  -2    0.34    0.24
  -1  14   2    0.51    0.29
  -1 -14  -2    0.53    0.30
  -1  14  -2    0.54    0.32
  -1 -14   2    0.30    0.32
  -1 -14   2    0.24    0.26
   1 -14  -2    0.21    0.21
  -2 -14  -2    7.15    0.54
  -2  14   2    6.31    0.60
  -2 -14  -2    7.17    0.38
  -2 -14  -2    6.37    0.57
  -2 -14  -2    6.92    0.36
  -2 -14   2    6.76    0.62
  -2 -14   2    6.75    0.57
   2 -14  -2    6.41    0.36
  -2  14  -2    7.69    0.63
   2 -14  -2    7.01    0.47
   2 -14  -2    7.23    0.35
  -3 -14  -2    0.36    0.28
   3 -14   2    0.31    0.14
  -3  14   2    0.82    0.33
  -3 -14  -2    0.41    0.17
   3 -14   2    0.43    0.15
  -3 -14  -2    0.50    0.27
  -3 -14  -2    0.40    0.16
  -3 -14   2    0.17    0.14
   3 -14  -2    0.31    0.20
   3 -14  -2    0.51    0.16
  -3 -14   2    0.37    0.16
  -3  14  -2    0.28    0.31
   3 -14  -2    0.12    0.16
  -3 -14   2   -0.04    0.30
  -3 -14   2    0.31    0.28
  -4 -14  -2    3.03    0.36
  -4 -14  -2    3.05    0.27
   4 -14   2    3.55    0.30
  -4  14   2    3.29    0.30
  -4  14   2    2.61    0.40
   4 -14   2    4.25    0.32
  -4 -14  -2    2.84    0.32
  -4 -14  -2    3.31    0.31
   4 -14  -2    3.75    0.33
   4 -14  -2    2.96    0.31
  -4 -14   2    3.37    0.30
  -4 -14   2    2.50    0.38
  -4 -14   2    3.09    0.39
  -4 -14   2    3.49    0.34
  -4  14  -2    2.47    0.42
  -5 -14  -2   -0.04    0.29
   5 -14   2    0.23    0.19
  -5  14   2    0.18    0.20
  -5 -14  -2    0.13    0.18
  -5 -14  -2    0.15    0.17
   5 -14   2   -0.11    0.20
  -5 -14  -2    0.03    0.22
  -5  14   2    0.42    0.35
  -5 -14   2   -0.19    0.20
  -5 -14   2    0.30    0.18
  -5  14  -2   -0.05    0.34
   5 -14  -2   -0.30    0.17
  -5 -14   2    0.19    0.24
   5 -14  -2    0.09    0.20
  -5 -14   2   -0.12    0.30
  -6 -14  -2    0.14    0.20
  -6 -14  -2    0.43    0.29
   6 -14   2    0.46    0.21
  -6  14   2    0.19    0.20
   6 -14   2    0.36    0.25
  -6 -14  -2    0.14    0.31
  -6  14   2    0.88    0.38
  -6 -14  -2    0.49    0.18
   6 -14  -2    0.64    0.29
  -6 -14   2    0.30    0.21
   6 -14  -2    0.21    0.20
  -6 -14   2   -0.08    0.19
  -6 -14   2    0.66    0.33
  -6  14  -2    0.19    0.28
  -6  14  -2    0.72    0.37
  -6 -14   2    0.47    0.28
   7 -14   2    0.42    0.26
  -7  14   2    0.55    0.20
  -7  14   2    0.04    0.39
  -7 -14  -2    0.25    0.27
  -7  14  -2    0.25    0.25
  -7 -14   2    0.75    0.37
   7 -14  -2    0.63    0.27
  -7 -14   2    0.27    0.27
  -7 -14   2    0.56    0.18
  -7  14  -2    0.22    0.38
  -8 -14  -2    0.55    0.37
  -8 -14  -2    0.44    0.31
  -8  14   2   -0.07    0.38
   8 -14   2    0.26    0.28
  -8  14  -2    0.14    0.42
  -8 -14   2    0.02    0.29
   8 -14  -2    0.15    0.29
  -8  14  -2    0.21    0.25
  -8 -14   2    0.19    0.37
  -9 -14  -2    0.12    0.38
  -9 -14  -2    0.34    0.33
   9 -14   2    0.39    0.31
  -9  14   2    0.20    0.43
  -9 -14   2    0.11    0.31
  -9  14  -2   -0.36    0.25
  -9  14  -2    0.05    0.46
   9 -14  -2    0.09    0.31
  -9 -14   2    0.84    0.40
 -10 -14  -2    0.23    0.35
 -10  14   2   -0.22    0.46
  10 -14   2   -0.29    0.33
 -10 -14  -2   -0.45    0.40
  10 -14  -2   -0.08    0.34
 -10 -14   2    0.19    0.42
 -10  14  -2    0.12    0.47
 -10 -14   2   -0.20    0.34
 -11 -14  -2    0.45    0.47
  11 -14   2    0.26    0.36
 -11 -14  -2    0.23    0.35
 -11  14   2    0.51    0.50
  11 -14  -2    0.22    0.37
 -11 -14   2   -0.42    0.43
 -11  14  -2   -0.06    0.48
 -11 -14   2    0.21    0.37
   0 -15   2    0.18    0.32
   0 -15  -2    0.06    0.23
   0 -15  -2   -0.31    0.27
   0 -15   2   -0.10    0.25
  -1 -15  -2    1.04    0.27
  -1  15   2    0.54    0.32
  -1 -15  -2    1.18    0.39
   1 -15   2    1.05    0.28
   1 -15  -2    1.00    0.25
  -1  15  -2    0.44    0.31
  -1 -15   2    1.61    0.31
  -1 -15   2    1.48    0.36
  -2 -15  -2    1.06    0.16
  -2 -15  -2    0.90    0.18
  -2  15   2    1.37    0.35
  -2 -15  -2    1.17    0.34
  -2 -15  -2    0.75    0.28
   2 -15  -2    0.85    0.25
  -2 -15   2    0.97    0.31
  -2  15  -2    1.17    0.36
  -2 -15   2    0.39    0.34
  -3 -15  -2    1.12    0.20
  -3 -15  -2    0.93    0.31
   3 -15   2    0.72    0.16
  -3  15   2    0.26    0.32
  -3 -15  -2    0.78    0.29
   3 -15   2    0.92    0.17
  -3  15  -2    0.81    0.29
  -3 -15   2    0.88    0.18
   3 -15  -2    0.76    0.17
  -3 -15   2    1.02    0.32
  -3  15  -2    1.02    0.35
  -3 -15   2    0.01    0.31
   3 -15  -2    0.94    0.29
   3 -15  -2    1.10    0.24
  -3 -15   2    0.78    0.15
  -4 -15  -2    2.68    0.26
  -4 -15  -2    1.91    0.22
  -4 -15  -2    2.16    0.35
   4 -15   2    2.41    0.23
  -4  15   2    2.08    0.41
  -4 -15  -2    1.78    0.29
   4 -15  -2    2.34    0.24
  -4 -15   2    2.47    0.25
  -4 -15   2    1.31    0.36
   4 -15  -2    1.99    0.23
   4 -15  -2    2.13    0.26
  -4 -15   2    1.89    0.25
  -4  15  -2    2.36    0.33
  -4  15  -2    1.75    0.41
  -5 -15  -2    0.11    0.18
   5 -15   2    0.25    0.19
  -5 -15  -2    0.08    0.28
  -5 -15  -2    0.35    0.31
  -5  15   2    0.30    0.36
  -5 -15  -2   -0.18    0.18
  -5  15  -2    0.47    0.26
  -5 -15   2    0.15    0.18
  -5 -15   2    0.04    0.31
   5 -15  -2    0.25    0.28
  -5  15  -2   -0.24    0.35
  -5 -15   2    0.48    0.25
   5 -15  -2    0.16    0.19
  -6 -15  -2   -0.09    0.24
   6 -15   2   -0.13    0.19
  -6  15   2    0.07    0.36
   6 -15   2   -0.12    0.23
   6 -15  -2    0.28    0.21
   6 -15  -2   -0.02    0.24
  -6 -15   2   -0.07    0.33
  -6 -15   2    0.16    0.25
  -6  15  -2   -0.10    0.24
  -6 -15   2   -0.03    0.20
  -6  15  -2    0.91    0.41
  -6 -15   2   -0.17    0.20
  -7 -15  -2    0.23    0.35
  -7  15   2   -0.30    0.39
   7 -15   2    0.03    0.26
  -7 -15  -2   -0.15    0.28
  -7  15  -2    0.48    0.26
   7 -15  -2    0.16    0.26
  -7  15  -2   -0.42    0.40
  -7 -15   2    0.18    0.28
  -7 -15   2   -0.30    0.35
  -8 -15  -2   -0.40    0.36
   8 -15   2    0.00    0.29
  -8 -15  -2    0.41    0.31
  -8  15   2   -0.05    0.43
  -8  15  -2    0.36    0.42
  -8  15  -2   -0.31    0.41
  -8 -15   2   -0.12    0.38
  -8 -15   2    0.57    0.32
   8 -15  -2    0.55    0.30
  -9 -15  -2    0.16    0.39
  -9 -15  -2   -0.18    0.32
   9 -15   2    0.32    0.33
  -9  15   2    0.17    0.44
   9 -15  -2    0.97    0.33
  -9 -15   2    0.39    0.43
  -9  15  -2   -0.17    0.44
  -9 -15   2    0.10    0.33
 -10  15   2   -0.24    0.51
 -10 -15  -2    0.32    0.36
  10 -15   2    0.44    0.35
 -10 -15  -2    0.22    0.76
  10 -15  -2    0.59    0.37
 -10  15  -2    0.28    0.49
 -10 -15   2    0.88    0.54
 -10 -15   2    0.28    0.36
 -11 -15  -2   -0.29    0.49
 -11 -15  -2    0.16    0.61
 -11  15   2    0.43    0.81
 -11 -15   2   -0.02    0.73
 -11 -15   2    0.01    0.62
  11 -15  -2    1.17    0.65
   0 -16   2   23.31    1.09
   0 -16  -2   22.70    1.05
   0 -16  -2   23.29    1.14
   0 -16   2   23.05    1.17
  -1 -16  -2    2.42    0.40
  -1  16   2    2.22    0.40
  -1 -16  -2    2.21    0.32
   1 -16   2    2.33    0.42
   1 -16   2    2.38    0.33
  -1 -16   2    2.69    0.43
   1 -16  -2    2.45    0.31
  -1 -16   2    2.66    0.37
  -2 -16  -2   14.81    0.88
   2 -16   2   15.98    0.83
  -2 -16  -2   16.76    0.84
  -2  16   2   14.66    0.91
  -2 -16   2   15.78    0.95
  -2  16  -2   16.12    0.96
  -2 -16   2   16.35    0.88
   2 -16  -2   16.62    0.79
   3 -16   2    0.92    0.28
  -3 -16  -2    0.76    0.25
  -3 -16  -2    0.60    0.30
  -3 -16  -2    0.44    0.31
  -3  16   2    0.92    0.37
  -3 -16  -2    1.09    0.18
   3 -16  -2    0.87    0.18
   3 -16  -2    1.02    0.21
  -3 -16   2    0.92    0.38
  -3  16  -2    0.66    0.35
  -3 -16   2    1.04    0.19
   3 -16  -2    0.86    0.23
  -3 -16   2    0.65    0.32
  -4 -16  -2    5.88    0.43
  -4 -16  -2    4.19    0.45
  -4  16   2    5.87    0.58
  -4 -16  -2    5.28    0.48
   4 -16   2    5.92    0.40
   4 -16   2    5.62    0.36
  -4 -16  -2    5.35    0.37
  -4  16  -2    6.43    0.87
  -4 -16   2    5.72    0.41
  -4 -16   2    5.92    0.36
  -4 -16   2    5.26    0.49
  -4 -16   2    5.26    0.54
  -4  16  -2    5.99    0.53
   4 -16  -2    5.69    0.41
   4 -16  -2    5.01    0.37
  -5 -16  -2    0.99    0.40
  -5  16   2    0.49    0.39
   5 -16   2    0.50    0.23
  -5 -16  -2    0.70    0.21
  -5 -16  -2    0.85    0.26
   5 -16   2    0.68    0.21
  -5  16  -2    0.72    0.28
  -5 -16   2    0.78    0.25
   5 -16  -2    0.94    0.22
  -5 -16   2    0.45    0.26
  -5 -16   2    0.81    0.20
   5 -16  -2    0.50    0.23
  -5  16  -2    0.73    0.41
   5 -16  -2    0.43    0.32
  -5 -16   2    0.56    0.34
  -6 -16  -2    1.59    0.38
   6 -16   2    1.43    0.28
  -6 -16  -2    1.30    0.29
  -6  16   2    1.53    0.44
   6 -16  -2    1.63    0.29
  -6 -16   2    1.71    0.30
  -6 -16   2    1.35    0.39
  -6  16  -2    2.02    0.32
  -6  16  -2    1.45    0.44
  -7 -16  -2    0.43    0.30
  -7 -16  -2    0.52    0.37
   7 -16   2    0.25    0.28
  -7  16   2    0.51    0.42
   7 -16  -2    0.73    0.30
  -7 -16   2   -0.01    0.29
  -7  16  -2    0.35    0.43
  -7 -16   2    0.41    0.37
  -8 -16  -2    2.64    0.46
  -8  16   2    2.37    0.51
  -8 -16  -2    2.82    0.38
   8 -16   2    2.88    0.36
  -8 -16   2    2.47    0.48
  -8  16  -2    1.38    0.52
  -8 -16   2    2.79    0.38
   8 -16  -2    2.35    0.36
  -9  16   2    0.43    0.83
   9 -16   2    0.38    0.33
  -9 -16  -2    0.24    0.33
  -9 -16   2   -0.12    0.34
  -9 -16   2    0.10    0.75
   9 -16  -2    0.41    0.34
  -9  16  -2    0.52    0.56
 -10  16   2    0.76    0.48
 -10 -16  -2    0.30    0.42
  10 -16   2    0.43    0.64
 -10 -16  -2    0.74    0.45
 -10 -16   2    0.24    0.44
 -10 -16   2    0.76    0.48
 -10  16  -2   -0.11    0.52
  10 -16  -2    0.33    0.45
   0 -17   2   -0.40    0.35
   0 -17  -2    0.64    0.36
   0 -17  -2    0.27    0.25
   0 -17   2   -0.16    0.27
  -1 -17  -2    0.77    0.36
   1 -17   2    0.81    0.38
  -1 -17  -2    0.69    0.29
   1 -17   2    0.47    0.28
   1 -17  -2    0.91    0.36
  -1 -17   2    0.46    0.31
  -1 -17   2    1.20    0.40
   1 -17  -2    0.86    0.26
  -2 -17  -2    0.23    0.33
  -2 -17  -2    0.95    0.30
  -2  17   2    0.93    0.38
   2 -17   2    1.59    0.31
   2 -17  -2    0.97    0.25
  -2 -17   2    0.82    0.33
  -2 -17   2   -0.03    0.38
  -3 -17  -2    0.47    0.16
   3 -17   2    0.10    0.26
  -3 -17  -2    0.98    0.30
  -3  17   2    0.59    0.43
  -3 -17  -2    0.18    0.30
  -3 -17   2    0.68    0.37
  -3  17  -2    0.40    0.37
   3 -17  -2    0.07    0.17
   3 -17  -2    0.52    0.22
  -3 -17   2    0.60    0.34
  -4  17   2    0.18    0.37
   4 -17   2    0.52    0.26
   4 -17   2    0.23    0.19
   4 -17   2    0.26    0.16
  -4 -17  -2    0.57    0.19
  -4 -17  -2    0.34    0.23
  -4 -17  -2    0.55    0.32
  -4 -17   2    0.00    0.32
   4 -17  -2    0.66    0.19
  -4 -17   2    0.28    0.17
  -4  17  -2    0.16    0.36
  -4 -17   2    0.49    0.21
  -4 -17   2    0.29    0.30
   4 -17  -2    0.50    0.21
   5 -17   2    1.80    0.26
   5 -17   2    1.41    0.22
  -5 -17  -2    2.01    0.39
  -5 -17  -2    1.55    0.29
  -5  17   2    2.39    0.45
  -5 -17  -2    1.59    0.29
   5 -17  -2    2.71    0.28
   5 -17  -2    2.20    0.24
  -5 -17   2    1.29    0.38
  -5 -17   2    1.34    0.22
  -5 -17   2    2.00    0.28
  -5  17  -2    2.04    0.46
  -6 -17  -2    1.99    0.33
   6 -17   2    2.03    0.31
  -6 -17  -2    1.82    0.41
  -6  17   2    2.23    0.49
  -6  17  -2    1.83    0.48
  -6 -17   2    2.43    0.44
   6 -17  -2    1.74    0.30
  -6 -17   2    1.40    0.30
   7 -17   2    0.47    0.31
  -7 -17  -2    0.70    0.31
  -7  17   2    0.21    0.44
  -7 -17  -2   -0.12    0.38
   7 -17  -2    0.12    0.29
  -7 -17   2    0.28    0.30
  -7  17  -2    0.13    0.45
  -7 -17   2    0.03    0.38
  -8  17   2    0.89    0.66
  -8 -17  -2    3.43    0.79
   8 -17   2    3.10    0.39
  -8 -17  -2    3.85    0.42
  -8 -17   2    3.87    0.60
  -8  17  -2    2.07    0.55
   8 -17  -2    3.74    0.41
  -8 -17   2    3.95    0.42
  -9  17   2    1.39    0.55
  -9 -17  -2    1.53    0.45
  -9 -17   2    1.18    0.51
  -9  17  -2    2.61    0.66
   0 -18   2    1.57    0.51
   0 -18  -2    1.93    0.32
   0 -18  -2    1.87    0.43
   0 -18   2    2.10    0.45
   1 -18   2    0.44    0.30
  -1 -18  -2    1.65    0.41
  -1 -18  -2    0.95    0.30
   1 -18   2    1.45    0.44
  -1 -18   2    1.39    0.35
   1 -18  -2    1.29    0.42
   1 -18  -2    1.63    0.29
  -1 -18   2    0.66    0.39
   2 -18   2    0.76    0.29
  -2 -18  -2    0.93    0.47
  -2 -18  -2    0.61    0.32
   2 -18   2    1.35    0.42
   2 -18  -2    0.90    0.25
  -2 -18   2    0.78    0.40
  -2 -18   2    1.12    0.34
   3 -18   2    1.26    0.30
  -3 -18  -2    1.72    0.35
  -3  18   2    2.34    0.45
  -3 -18   2    1.97    0.39
  -3  18  -2    1.98    0.45
  -3 -18   2    1.36    0.39
  -4 -18  -2    3.89    0.36
  -4 -18  -2    3.67    0.43
  -4 -18  -2    3.64    0.39
  -4  18   2    3.92    0.53
  -4 -18   2    3.44    0.45
  -4  18  -2    3.32    0.52
   4 -18  -2    3.85    0.36
  -5 -18  -2    0.21    0.34
   5 -18   2    0.16    0.22
  -5 -18  -2    0.05    0.25
  -5  18   2    0.07    0.41
   5 -18  -2    0.00    0.23
  -5 -18   2   -0.02    0.36
  -5 -18   2   -0.02    0.23
  -5  18  -2    0.14    0.42
  -6 -18  -2    1.31    0.40
  -6 -18  -2    1.56    0.55
  -6  18   2    0.27    0.43
  -6  18  -2    1.23    0.48
  -6 -18   2    1.09    0.40
  -7 -18  -2   -0.24    0.29
  -7  18   2    0.77    0.48
   7 -18   2   -0.58    0.28
  -7 -18  -2    0.25    0.45
  -7 -18   2    0.09    0.39
   7 -18  -2   -0.10    0.29
  -7  18  -2    1.21    0.49
  -7 -18   2   -0.32    0.28
  -8 -18  -2   -1.01    0.41
  -8  18   2   -0.04    0.61
   0 -19  -2    0.24    0.37
   0 -19   2    0.24    0.39
   0 -19   2    0.17    0.29
   0 -19  -2   -0.08    0.29
   1 -19   2    0.12    0.28
   1 -19   2   -1.29    0.36
  -1 -19  -2    0.13    0.28
  -1 -19   2   -0.09    0.31
   1 -19  -2   -0.03    0.36
  -1 -19   2   -0.16    0.38
  -2 -19  -2    0.36    0.29
   2 -19   2    0.02    0.41
   2 -19   2    0.25    0.27
  -2 -19   2   -0.15    0.31
   2 -19  -2   -0.49    0.35
  -3 -19  -2    0.70    0.32
   3 -19   2    0.95    0.43
  -3 -19   2    0.58    0.34
  -4  19   2   -0.64    0.39
  -4 -19  -2    0.28    0.33
  -4 -19   2   -0.19    0.33
  -4  19  -2   -0.27    0.39
  -5  19   2   -0.78    0.50
  -5 -19  -2   -0.02    0.35
   5 -19  -2    0.06    0.22
  -5  19  -2   -0.54    0.70
  -6 -19  -2   -0.23    0.35
  -6  19   2    0.46    0.43
   6 -19   2   -0.46    0.24
  -6 -19  -2   -0.33    0.30
  -6 -19   2   -0.04    0.37
  -6  19  -2    0.02    0.42
   6 -19  -2   -0.25    0.29
  -6 -19   2   -0.01    0.26
   0 -20   2    4.75    0.56
   0 -20   2    5.29    0.47
   1 -20   2   -0.08    0.41
   1 -20  -2    1.16    0.64
  -1 -20   2    0.43    0.32
   2 -20   2    3.91    0.54
  -2 -20  -2    3.69    0.42
  -2 -20   2    4.92    0.47
   2 -20  -2    2.81    0.49
  -3 -20  -2    0.68    0.31
   3 -20   2    0.29    0.51
   3 -20  -2    1.35    0.71
   4 -20   2    0.31    0.41
  -4 -20  -2    0.49    0.34
  -4 -20   2    0.34    0.36
   0   0  -3    0.05    0.03
   0   0   3   -0.03    0.03
   0   0   3   -0.03    0.03
  -1   0  -3   -0.03    0.04
   1   0   3   -0.02    0.02
   1   0   3    0.13    0.04
  -1   0  -3   -0.02    0.03
   1   0  -3   -0.03    0.03
   1   0  -3   -0.05    0.04
  -1   0   3   -0.01    0.03
   1   0  -3    0.11    0.03
  -1   0   3   -0.01    0.03
   1   0   3   -0.02    0.03
  -1   0  -3   -0.04    0.03
  -1   0   3   -0.01    0.02
   2   0   3   -0.15    0.05
   2   0   3   -0.18    0.06
   2   0  -3   -0.26    0.05
   2   0   3   -0.23    0.06
  -2   0  -3   -0.19    0.05
   2   0  -3   -0.11    0.06
  -2   0   3   -0.20    0.05
  -2   0   3   -0.34    0.05
  -2   0  -3   -0.35    0.05
  -2   0  -3   -0.14    0.06
   2   0  -3   -0.29    0.04
  -2   0   3   -0.17    0.06
  -2   0  -3   -0.22    0.05
  -2   0   3   -0.32    0.06
   2   0  -3   -0.23    0.05
   2   0   3   -0.21    0.06
  -3   0   3   -0.18    0.07
   3   0  -3   -0.14    0.07
   3   0   3   -0.15    0.07
   3   0   3   -0.09    0.06
  -3   0   3   -0.09    0.06
   3   0  -3   -0.07    0.05
   3   0   3    0.03    0.07
  -3   0  -3   -0.09    0.06
  -3   0   3   -0.05    0.07
   3   0  -3   -0.05    0.06
   3   0  -3   -0.09    0.07
  -3   0  -3   -0.12    0.08
  -3   0  -3   -0.07    0.06
  -3   0   3   -0.06    0.07
  -3   0  -3   -0.02    0.06
   4   0   3   -0.08    0.07
   4   0  -3    0.03    0.07
   4   0  -3    0.27    0.08
   4   0  -3    0.07    0.07
   4   0   3    0.01    0.09
  -4   0   3    0.10    0.09
   4   0   3   -0.05    0.08
  -4   0  -3    0.03    0.08
  -4   0   3    0.11    0.10
   4   0  -3    0.11    0.08
  -4   0   3   -0.02    0.07
  -4   0  -3    0.10    0.10
  -4   0  -3    0.05    0.08
  -4   0   3    0.02    0.09
  -4   0  -3    0.06    0.08
  -5   0  -3    0.01    0.12
   5   0  -3   -0.11    0.08
  -5   0  -3   -0.10    0.10
  -5   0   3   -0.14    0.11
   5   0   3    0.02    0.08
  -5   0   3   -0.01    0.10
  -5   0  -3   -0.01    0.08
   5   0  -3   -0.02    0.11
  -5   0  -3    0.06    0.10
  -5   0   3   -0.04    0.09
   5   0   3   -0.12    0.08
  -5   0   3    0.03    0.13
   5   0   3    0.06    0.11
  -6   0  -3    0.03    0.13
  -6   0   3   -0.08    0.14
   6   0   3   -0.08    0.13
   6   0  -3   -0.09    0.13
  -6   0  -3    0.11    0.13
  -6   0   3    0.05    0.15
  -6   0  -3   -0.02    0.15
  -6   0   3    0.03    0.14
  -7   0  -3    0.16    0.16
   7   0   3   -0.04    0.19
  -7   0  -3   -0.01    0.15
  -7   0   3   -0.10    0.17
  -7   0   3   -0.10    0.15
  -7   0  -3   -0.12    0.19
   7   0  -3    0.01    0.16
  -7   0   3   -0.05    0.17
  -8   0   3    0.29    0.22
  -8   0   3    0.19    0.22
  -8   0   3    0.11    0.17
  -8   0  -3    0.14    0.18
  -8   0  -3    0.08    0.23
  -8   0  -3   -0.05    0.17
   8   0   3    0.22    0.19
   8   0  -3    0.35    0.19
  -9   0  -3    0.23    0.21
  -9   0   3    0.20    0.23
   9   0  -3   -0.11    0.22
   9   0   3    0.22    0.22
  -9   0   3    0.23    0.20
  -9   0  -3   -0.04    0.21
  -9   0  -3   -0.10    0.26
  -9   0   3   -0.02    0.25
 -10   0  -3   -0.24    0.22
  10   0  -3    0.07    0.24
 -10   0   3   -0.06    0.23
 -10   0  -3    0.15    0.23
 -10   0   3   -0.05    0.29
  10   0   3    0.05    0.24
 -10   0  -3    0.01    0.31
  11   0   3    0.04    0.27
 -11   0   3   -0.24    0.28
 -11   0   3   -0.08    0.26
 -11   0  -3   -0.09    0.25
 -11   0  -3   -0.41    0.34
 -11   0   3    0.34    0.35
 -11   0  -3   -0.06    0.26
  11   0  -3   -0.06    0.28
 -12   0  -3   -0.19    0.27
 -12   0   3    0.28    0.30
 -12   0   3   -0.05    0.32
 -12   0  -3    0.19    0.28
 -12   0  -3   -0.04    0.38
 -12   0   3    0.16    0.40
  12   0   3   -0.21    0.28
  12   0  -3    0.39    0.32
 -13   0  -3   -0.15    0.28
 -13   0   3   -0.30    0.30
  13   0  -3    0.13    0.33
 -13   0  -3    0.16    0.31
 -13   0   3    0.54    0.44
 -13   0   3    0.05    0.33
  13   0   3   -0.46    0.30
 -13   0  -3    0.21    0.45
 -14   0  -3   -0.13    0.29
 -14   0  -3    0.13    0.50
 -14   0   3   -0.73    0.46
 -14   0   3    0.05    0.36
 -15   0   3    0.11    0.54
 -15   0   3    0.07    0.36
 -15   0  -3    0.37    0.32
 -15   0  -3   -0.27    0.54
 -16   0  -3   -0.29    0.60
 -16   0  -3    0.42    0.33
 -16   0   3   -0.14    0.38
 -16   0   3   -2.03    0.63
   0   1  -3    0.02    0.02
   0   1  -3    0.01    0.04
   0  -1  -3    0.00    0.03
   0  -1   3   -0.02    0.03
   0   1   3    0.09    0.02
   0  -1   3    0.00    0.03
   0  -1   3    0.04    0.03
   0  -1   3   -0.05    0.02
  -1  -1  -3    4.48    0.19
  -1   1   3    3.89    0.19
  -1  -1  -3    4.24    0.17
  -1   1   3    4.37    0.19
   1   1  -3    4.01    0.22
   1   1  -3    4.62    0.19
   1  -1   3    4.50    0.19
   1  -1   3    4.69    0.19
  -1   1   3    4.68    0.19
   1   1  -3    4.58    0.19
   1  -1   3    4.35    0.20
  -1  -1  -3    4.56    0.19
  -1   1   3    4.36    0.17
   1  -1   3    4.70    0.21
  -1  -1  -3    3.92    0.20
  -1  -1   3    4.14    0.19
  -1   1  -3    4.67    0.22
   1   1   3    4.26    0.19
  -1  -1   3    4.39    0.22
   1  -1  -3    4.43    0.20
  -1  -1   3    4.31    0.19
  -1   1  -3    4.55    0.18
  -1   1  -3    4.53    0.19
   1   1   3    4.45    0.19
  -1  -1   3    4.62    0.19
   1   1   3    4.15    0.19
   1  -1  -3    4.53    0.19
   1  -1  -3    4.27    0.19
  -2  -1  -3   31.22    1.21
  -2  -1  -3   32.45    1.21
   2  -1   3   32.57    1.21
  -2   1   3   32.50    1.21
  -2  -1  -3   30.92    1.21
  -2  -1  -3   32.52    1.19
   2   1  -3   30.88    1.22
   2   1  -3   32.09    1.21
   2  -1   3   31.91    1.22
  -2   1   3   32.35    1.21
   2  -1   3   31.70    1.21
  -2   1   3   32.50    1.20
   2   1  -3   33.33    1.21
   2  -1   3   32.86    1.21
  -2  -1   3   32.03    1.21
   2  -1  -3   32.49    1.20
  -2   1  -3   32.99    1.21
   2   1   3   33.11    1.19
  -2  -1   3   32.99    1.21
   2  -1  -3   32.03    1.21
   2   1   3   31.24    1.21
  -2   1  -3   31.50    1.21
  -2  -1   3   32.03    1.22
  -2  -1   3   33.43    1.22
  -2  -1   3   32.39    1.21
   2   1   3   32.64    1.21
   2  -1  -3   31.38    1.21
  -2   1  -3   32.59    1.21
   2  -1  -3   32.12    1.21
   2   1   3   30.91    1.21
  -2   1  -3   32.76    1.22
   3  -1   3   33.03    1.22
  -3   1   3   32.71    1.21
  -3   1   3   32.98    1.22
  -3   1   3   33.14    1.23
   3   1  -3   32.45    1.22
  -3   1   3   31.43    1.22
  -3  -1  -3   32.81    1.22
   3  -1   3   31.59    1.22
  -3  -1  -3   30.94    1.22
   3  -1   3   33.17    1.22
   3   1  -3   32.20    1.22
   3   1  -3   30.29    1.22
  -3  -1  -3   32.11    1.20
  -3  -1  -3   31.68    1.22
   3   1  -3   30.83    1.22
  -3   1  -3   32.64    1.23
   3  -1  -3   32.44    1.22
  -3  -1   3   33.12    1.22
  -3   1  -3   30.74    1.22
  -3  -1   3   31.85    1.22
   3  -1  -3   31.87    1.22
   3   1   3   32.05    1.20
  -3   1  -3   31.55    1.22
   3   1   3   31.72    1.22
   3  -1  -3   31.87    1.20
   3  -1  -3   31.57    1.22
  -3  -1   3   32.11    1.22
  -3   1  -3   32.80    1.22
   3   1   3   32.73    1.22
   3   1   3   31.16    1.22
  -3  -1   3   33.05    1.22
  -4  -1  -3    7.06    0.33
   4   1  -3    6.87    0.33
   4   1  -3    6.65    0.32
   4  -1   3    6.77    0.32
  -4  -1  -3    7.07    0.31
  -4   1   3    6.81    0.32
   4  -1   3    7.20    0.33
   4  -1   3    6.74    0.32
  -4   1   3    6.64    0.32
  -4  -1  -3    7.09    0.35
   4   1  -3    6.78    0.32
   4   1  -3    6.28    0.32
  -4   1   3    7.33    0.35
  -4   1   3    7.11    0.33
   4  -1   3    6.69    0.32
  -4  -1  -3    6.71    0.33
   4  -1  -3    6.56    0.32
   4  -1  -3    6.71    0.33
  -4   1  -3    6.35    0.32
  -4  -1   3    6.61    0.32
   4   1   3    6.84    0.33
   4   1   3    6.74    0.30
  -4  -1   3    7.34    0.34
  -4   1  -3    6.92    0.35
  -4   1  -3    6.79    0.33
  -4  -1   3    7.24    0.34
   4  -1  -3    6.74    0.32
   4   1   3    6.66    0.32
   4  -1  -3    6.96    0.33
   5   1  -3   88.83    3.23
  -5  -1  -3   85.69    3.23
  -5  -1  -3   87.36    3.21
  -5   1   3   86.38    3.23
   5  -1   3   85.00    3.22
   5  -1   3   87.90    3.23
  -5   1   3   87.08    3.22
  -5   1   3   87.96    3.24
  -5  -1  -3   86.18    3.23
   5  -1  -3   83.71    3.21
  -5  -1   3   87.55    3.23
  -5  -1   3   88.01    3.23
  -5  -1   3   85.74    3.25
   5  -1  -3   86.52    3.23
  -5  -1   3   85.64    3.22
  -5   1  -3   86.29    3.23
  -5   1  -3   86.12    3.22
   5   1   3   84.78    3.20
   5  -1  -3   78.66    3.32
   5   1   3   88.72    3.23
  -6   1   3    2.60    0.27
   6   1  -3    2.07    0.22
  -6  -1  -3    2.21    0.19
  -6   1   3    2.35    0.25
   6  -1   3    1.96    0.19
  -6   1   3    3.21    0.29
  -6  -1  -3    2.03    0.21
  -6  -1  -3    1.95    0.20
   6  -1  -3    1.46    0.16
  -6  -1   3    2.16    0.21
   6  -1  -3    2.05    0.23
  -6   1  -3    1.73    0.22
  -6  -1   3    2.00    0.21
  -6   1  -3    2.65    0.26
  -6  -1   3    2.33    0.22
  -6   1  -3    2.33    0.24
   6   1   3    1.95    0.19
  -7   1   3    8.99    0.53
   7  -1   3    9.80    0.52
  -7  -1  -3    9.64    0.48
  -7   1   3    9.84    0.52
  -7  -1  -3    9.81    0.51
   7   1  -3   10.06    0.51
  -7  -1  -3    8.50    0.52
  -7   1   3    9.62    0.51
   7  -1  -3   10.21    0.53
  -7   1  -3    9.42    0.50
  -7  -1   3    9.48    0.51
  -7   1  -3    9.73    0.50
  -7  -1   3   10.31    0.52
  -7   1  -3    9.67    0.55
  -7  -1   3    9.88    0.52
   7   1   3   10.02    0.51
  -8   1   3    0.43    0.22
   8  -1   3    0.13    0.20
  -8  -1  -3    0.22    0.19
  -8   1   3    0.32    0.21
  -8  -1  -3    0.27    0.17
  -8  -1  -3    0.46    0.24
   8   1  -3    0.50    0.19
  -8   1   3    0.47    0.19
  -8   1  -3    0.11    0.25
  -8  -1   3    0.28    0.19
   8  -1  -3    0.15    0.19
  -8   1  -3    0.26    0.20
  -8   1  -3    0.37    0.20
  -8  -1   3    0.11    0.20
  -8  -1   3    0.17    0.21
   8   1   3    0.63    0.21
   9  -1   3   12.43    0.69
  -9  -1  -3   13.20    0.73
  -9   1   3   13.67    0.73
  -9   1   3   12.51    0.78
  -9   1   3   13.59    0.72
  -9  -1  -3   12.88    0.64
  -9  -1   3   12.49    0.68
  -9   1  -3   13.15    0.68
   9  -1  -3   12.31    0.68
  -9   1  -3   12.52    0.75
  -9   1  -3   13.60    0.73
  -9  -1   3   12.30    0.68
  -9  -1   3   12.56    0.71
   9   1   3   13.76    0.69
 -10  -1  -3    1.73    0.28
 -10  -1  -3    2.43    0.30
 -10  -1  -3    2.10    0.36
 -10   1   3    1.74    0.36
  10  -1   3    1.65    0.30
 -10   1   3    1.14    0.31
  10   1  -3    1.17    0.27
 -10   1   3    1.48    0.28
  10   1   3    1.93    0.31
 -10  -1   3    1.70    0.35
 -10  -1   3    1.67    0.35
 -10  -1   3    2.01    0.30
 -10   1  -3    1.73    0.28
  10  -1  -3    2.14    0.33
 -10   1  -3    1.12    0.36
 -10   1  -3    1.95    0.30
 -11   1   3    1.00    0.29
  11   1  -3    0.77    0.30
 -11   1   3    0.49    0.37
 -11   1   3    0.80    0.32
 -11  -1  -3    0.65    0.37
 -11  -1  -3    1.12    0.29
  11  -1   3    1.01    0.31
  11  -1  -3    0.83    0.32
 -11  -1   3    0.51    0.36
 -11  -1   3    0.81    0.30
 -11   1  -3    0.84    0.39
 -11   1  -3    1.53    0.30
 -11   1  -3    0.46    0.29
 -11  -1   3    0.92    0.31
  11   1   3    0.51    0.28
 -12  -1  -3    0.33    0.27
  12  -1   3   -0.07    0.30
 -12   1   3   -0.64    0.31
 -12   1   3    0.39    0.29
 -12   1   3    0.08    0.41
 -12  -1  -3    0.66    0.40
  12   1  -3    0.05    0.29
 -12  -1  -3   -0.04    0.29
 -12   1  -3    0.18    0.44
  12   1   3    0.06    0.29
 -12  -1   3    0.37    0.31
 -12  -1   3    0.84    0.33
  12  -1  -3    0.33    0.30
 -12   1  -3    0.21    0.28
 -12   1  -3    0.05    0.29
 -12  -1   3    0.14    0.38
 -13   1   3    1.01    0.48
 -13   1   3    1.52    0.39
 -13  -1  -3    0.88    0.30
 -13  -1  -3    1.40    0.48
 -13  -1  -3    1.63    0.37
 -13   1   3    1.47    0.35
  13   1  -3    1.52    0.36
  13  -1   3    0.60    0.36
 -13  -1   3    0.66    0.44
 -13   1  -3    1.18    0.35
 -13   1  -3    1.24    0.51
  13   1   3    1.22    0.35
 -13   1  -3    1.55    0.33
 -13  -1   3    1.39    0.37
  14  -1   3    0.61    0.38
 -14  -1  -3    0.55    0.30
 -14   1   3    0.75    0.38
 -14   1   3    1.71    0.88
 -14  -1  -3    0.38    0.50
 -14  -1  -3    1.19    0.37
 -14  -1   3    1.13    0.39
 -14   1  -3    0.75    0.53
 -14  -1   3    0.81    0.48
  14  -1  -3    1.25    0.41
 -15  -1  -3    0.24    0.31
 -15   1   3    0.71    0.58
 -15  -1  -3    0.25    0.54
 -15   1   3    0.20    0.39
 -15   1  -3    0.67    0.57
 -15  -1   3   -0.45    0.52
 -15  -1   3    0.12    0.36
 -15   1  -3    0.09    0.33
 -16  -1  -3    0.05    0.57
 -16   1   3    0.44    0.59
 -16  -1   3   -0.27    0.33
 -16   1  -3    0.12    0.83
 -16   1  -3   -0.01    0.33
   0   2   3    9.67    0.37
   0  -2  -3    9.57    0.37
   0  -2   3    9.28    0.36
   0  -2   3    9.16    0.39
   0  -2   3    9.40    0.36
   0   2   3    9.27    0.37
   0  -2  -3    9.25    0.37
   0  -2  -3    9.13    0.37
   0   2  -3    9.75    0.39
   0   2  -3    9.65    0.40
   0   2   3    9.43    0.37
   0  -2  -3    9.67    0.37
   0   2   3    9.20    0.37
   0  -2   3    9.14    0.39
   1   2  -3  128.89    4.72
   1  -2   3  118.85    4.75
   1  -2   3  129.53    4.71
  -1  -2  -3  128.97    4.72
  -1  -2  -3  129.95    4.71
   1  -2   3  130.20    4.71
   1   2  -3  122.73    4.74
   1  -2   3  130.04    4.73
  -1   2   3  125.14    4.73
   1   2  -3  134.48    4.71
   1   2  -3  132.11    4.73
  -1   2   3  121.85    4.71
  -1  -2  -3  130.45    4.72
  -1   2   3  131.05    4.72
   1  -2  -3  125.73    4.70
   1   2   3  126.26    4.72
   1   2   3  128.12    4.72
  -1  -2   3  129.12    4.73
  -1   2  -3  133.39    4.72
   1  -2  -3  130.81    4.72
   1   2   3  127.15    4.71
  -1  -2   3  128.89    4.75
   1  -2  -3  132.02    4.72
  -1  -2   3  127.44    4.72
  -1  -2   3  129.84    4.71
  -1   2  -3  127.98    4.71
  -1   2  -3  130.15    4.73
   1  -2  -3  129.90    4.71
  -1   2  -3  114.72    4.75
   2  -2   3  264.22    9.79
   2  -2   3  271.39    9.80
   2   2  -3  269.37    9.78
  -2   2   3  255.24    9.79
   2   2  -3  250.30    9.83
  -2   2   3  275.51    9.78
  -2  -2  -3  268.96    9.79
   2  -2   3  261.32    9.78
  -2  -2  -3  261.14    9.79
  -2   2   3  276.01    9.80
  -2  -2  -3  278.57    9.76
  -2  -2  -3  267.96    9.79
   2  -2   3  260.75    9.80
  -2  -2   3  268.81    9.79
  -2  -2   3  270.49    9.80
   2  -2  -3  273.88    9.79
  -2   2  -3  271.91    9.80
  -2  -2   3  268.71    9.80
   2   2   3  252.51    9.77
  -2  -2   3  278.38    9.81
   2   2   3  261.41    9.78
  -2   2  -3  264.20    9.82
   2  -2  -3  272.12    9.79
  -2   2  -3  265.79    9.78
   2  -2  -3  267.02    9.79
   2   2   3  259.69    9.79
   2  -2  -3  277.03    9.77
  -2  -2   3  256.92    9.78
  -3  -2  -3  185.23    6.95
  -3   2   3  192.85    6.95
   3   2  -3  190.09    6.95
   3  -2   3  189.40    6.96
  -3  -2  -3  189.84    6.95
   3   2  -3  181.87    6.95
  -3   2   3  193.76    6.94
  -3  -2  -3  190.64    6.96
   3  -2   3  186.44    6.95
   3  -2   3  187.10    6.95
  -3   2   3  188.35    6.95
  -3   2   3  194.26    6.97
   3   2  -3  187.13    6.98
  -3  -2  -3  189.99    6.93
  -3  -2   3  187.97    6.95
   3  -2  -3  194.84    6.96
   3   2   3  183.59    6.93
   3  -2  -3  188.99    6.95
  -3   2  -3  191.79    6.97
   3  -2  -3  192.26    6.93
  -3   2  -3  182.00    6.96
  -3   2  -3  178.64    6.96
   3   2   3  183.80    6.96
  -3  -2   3  193.15    6.96
  -3   2  -3  189.17    6.95
   3   2   3  187.28    6.95
  -3  -2   3  193.30    6.96
  -3  -2   3  193.23    6.96
   3   2   3  192.74    6.95
   3  -2  -3  191.10    6.96
   4  -2   3   49.66    1.89
   4  -2   3   48.81    1.88
  -4   2   3   50.27    1.88
  -4  -2  -3   50.31    1.89
   4  -2   3   52.02    1.91
   4   2  -3   52.18    1.89
  -4   2   3   51.67    1.88
   4   2  -3   49.60    1.90
   4   2  -3   47.86    1.90
  -4  -2  -3   50.74    1.86
   4  -2   3   47.87    1.88
  -4  -2  -3   46.71    1.92
  -4  -2  -3   50.69    1.89
  -4   2   3   49.48    1.88
  -4   2  -3   49.59    1.88
  -4  -2   3   49.30    1.90
   4  -2  -3   48.94    1.86
  -4   2  -3   50.69    1.91
  -4  -2   3   51.84    1.89
   4  -2  -3   51.78    1.89
  -4   2  -3   50.20    1.89
   4  -2  -3   51.62    1.89
  -4  -2   3   48.14    1.88
  -4  -2   3   50.03    1.89
   4   2   3   47.54    1.86
   4   2   3   48.70    1.88
   4   2   3   51.26    1.89
  -5   2   3  156.84    5.68
   5  -2   3  147.53    5.71
   5   2  -3  156.33    5.68
   5  -2   3  153.15    5.69
  -5  -2  -3  154.87    5.66
  -5   2   3  152.51    5.68
  -5  -2  -3  149.99    5.68
  -5   2   3  157.29    5.70
  -5   2  -3  153.58    5.69
  -5  -2   3  148.55    5.72
   5  -2  -3  153.18    5.68
   5  -2  -3  148.91    5.66
  -5   2  -3  153.30    5.68
  -5  -2   3  157.33    5.69
   5   2   3  156.54    5.68
  -5  -2   3  149.90    5.68
  -5   2  -3  160.09    5.70
  -6  -2  -3   10.36    0.51
  -6  -2  -3    9.39    0.44
  -6  -2  -3    9.92    0.49
   6  -2   3    9.71    0.48
  -6  -2  -3    9.56    0.47
  -6   2   3    9.96    0.48
  -6   2   3    9.27    0.49
   6   2  -3   10.37    0.48
  -6   2   3   10.37    0.52
   6  -2  -3    9.31    0.46
  -6   2  -3    9.88    0.52
  -6   2  -3    9.64    0.49
   6   2   3    8.90    0.43
  -6   2  -3    8.95    0.46
  -6  -2   3   10.19    0.50
  -6  -2   3    9.59    0.48
  -6  -2   3    9.79    0.49
   6   2   3   10.22    0.49
   6  -2  -3    9.59    0.49
   7   2  -3   41.70    1.60
   7  -2   3   38.00    1.58
   7  -2   3   39.71    1.59
  -7  -2  -3   40.34    1.60
  -7   2   3   39.94    1.59
  -7  -2  -3   40.99    1.61
  -7   2   3   41.39    1.60
  -7  -2  -3   40.55    1.56
  -7   2   3   40.49    1.61
  -7   2  -3   39.00    1.58
   7  -2  -3   41.48    1.61
  -7  -2   3   40.85    1.60
  -7  -2   3   38.57    1.61
  -7   2  -3   40.21    1.62
   7   2   3   40.92    1.60
  -7  -2   3   39.84    1.60
  -7  -2   3   41.31    1.59
  -7   2  -3   41.08    1.60
  -8  -2  -3    2.15    0.22
   8   2  -3    2.38    0.25
  -8   2   3    1.82    0.27
  -8   2   3    1.78    0.23
  -8  -2  -3    2.18    0.28
  -8   2   3    2.15    0.30
   8  -2   3    2.28    0.27
  -8  -2   3    2.17    0.25
  -8   2  -3    2.10    0.25
   8   2   3    1.95    0.24
  -8  -2   3    1.90    0.27
  -8  -2   3    2.12    0.26
   8  -2  -3    2.16    0.26
  -8   2  -3    2.38    0.28
  -8   2  -3    1.63    0.30
   9   2  -3    2.77    0.29
   9  -2   3    3.32    0.32
  -9  -2  -3    3.12    0.32
  -9   2   3    3.43    0.39
  -9   2   3    3.68    0.37
  -9  -2  -3    3.32    0.35
  -9   2   3    3.25    0.32
  -9  -2   3    2.41    0.33
  -9   2  -3    3.38    0.40
  -9  -2   3    3.31    0.32
  -9  -2   3    3.00    0.32
  -9   2  -3    3.00    0.31
  -9   2  -3    3.12    0.32
   9   2   3    3.23    0.33
   9  -2  -3    3.69    0.36
 -10  -2  -3    0.16    0.30
 -10   2   3    0.54    0.29
  10  -2   3    0.32    0.28
 -10   2   3    0.47    0.24
 -10  -2  -3    0.52    0.22
  10   2  -3    0.33    0.24
 -10   2   3    0.73    0.35
 -10  -2  -3    0.43    0.25
  10   2   3    0.10    0.27
 -10   2  -3    0.13    0.26
 -10   2  -3   -0.14    0.35
 -10  -2   3    0.23    0.30
 -10  -2   3    0.71    0.26
 -10   2  -3    0.49    0.24
  10  -2  -3    0.40    0.27
 -10  -2   3    0.18    0.25
  11  -2   3    3.00    0.38
 -11   2   3    2.66    0.46
 -11   2   3    3.08    0.37
 -11  -2  -3    3.04    0.43
 -11   2   3    3.39    0.43
  11   2  -3    3.33    0.45
 -11  -2  -3    2.80    0.36
 -11  -2  -3    2.74    0.32
 -11   2  -3    3.08    0.48
 -11   2  -3    2.75    0.36
  11  -2  -3    2.55    0.39
 -11  -2   3    3.38    0.38
  11   2   3    2.92    0.35
 -11  -2   3    2.94    0.38
 -11  -2   3    3.25    0.42
 -12  -2  -3    0.43    0.39
 -12   2   3    0.30    0.47
  12   2  -3    1.44    0.32
 -12   2   3    0.66    0.35
 -12  -2  -3    0.26    0.26
 -12  -2  -3    0.94    0.32
 -12   2   3    1.11    0.32
  12  -2   3    0.40    0.40
 -12   2  -3    0.16    0.31
  12   2   3    0.88    0.30
 -12  -2   3    0.88    0.38
 -12  -2   3    1.09    0.32
 -12   2  -3    0.43    0.46
 -12   2  -3    0.35    0.27
  13  -2   3   -0.05    0.33
 -13   2   3   -0.23    0.49
 -13  -2  -3    0.32    0.26
 -13   2   3    0.26    0.37
 -13  -2  -3   -0.12    0.31
 -13  -2  -3    0.29    0.78
  13  -2  -3    0.20    0.35
 -13  -2   3   -0.02    0.30
 -13  -2   3   -0.29    0.33
 -13   2  -3    0.25    0.33
 -13  -2   3   -0.07    0.41
 -13   2  -3   -0.12    0.49
 -14  -2  -3    1.06    0.38
 -14  -2  -3    0.59    0.29
 -14  -2  -3    0.21    0.47
  14  -2   3    0.00    0.37
 -14   2   3    0.98    0.69
 -14   2   3    0.27    0.39
 -14  -2   3   -0.09    0.36
 -14  -2   3    0.44    0.37
 -14   2  -3   -0.16    0.52
 -14   2  -3   -0.10    0.33
  14  -2  -3    0.68    0.41
 -14  -2   3    0.37    0.48
 -15   2   3    0.35    0.59
 -15  -2  -3    0.32    0.54
 -15   2   3   -0.20    0.39
 -15  -2  -3   -0.31    0.27
 -15   2  -3   -0.40    0.34
 -15  -2   3   -0.02    0.33
 -15  -2   3   -0.44    0.51
 -15   2  -3   -0.09    0.61
 -16  -2  -3   -0.38    0.55
 -16   2   3   -0.07    0.41
 -16   2   3    0.69    0.71
 -16  -2   3   -0.67    0.56
 -16  -2   3    0.05    0.34
 -16   2  -3   -0.31    0.46
 -16   2  -3   -1.29    1.00
   0  -3  -3   -0.09    0.04
   0   3   3   -0.05    0.04
   0   3  -3    0.01    0.06
   0  -3  -3   -0.04    0.03
   0  -3   3   -0.06    0.04
   0  -3  -3   -0.10    0.04
   0   3  -3    0.03    0.06
   0  -3   3    0.04    0.05
   0  -3  -3   -0.03    0.04
   1  -3   3    0.65    0.10
  -1   3   3    0.79    0.08
   1  -3   3    0.91    0.07
  -1  -3  -3    0.92    0.06
  -1  -3  -3    0.73    0.07
  -1  -3  -3    0.88    0.08
  -1   3   3    0.78    0.06
  -1  -3  -3    0.86    0.08
   1   3  -3    0.81    0.09
   1  -3   3    0.85    0.08
  -1   3   3    0.82    0.07
  -1   3  -3    0.65    0.11
   1   3   3    0.94    0.08
   1  -3  -3    0.97    0.09
   1   3   3    0.77    0.07
   1  -3  -3    0.93    0.08
   1  -3  -3    0.82    0.08
  -1  -3   3    0.72    0.07
   1   3   3    0.72    0.06
  -1  -3   3    0.70    0.09
   1  -3  -3    0.79    0.07
  -1  -3   3    0.91    0.07
  -1  -3   3    1.03    0.10
  -1  -3   3    0.74    0.08
  -1   3  -3    0.70    0.08
   1   3   3    0.78    0.07
  -2  -3  -3    0.39    0.04
   2   3  -3    0.47    0.06
  -2  -3  -3    0.37    0.04
  -2   3   3    0.31    0.08
  -2   3   3    0.31    0.07
  -2  -3  -3    0.32    0.07
   2  -3   3    0.40    0.10
   2  -3   3    0.46    0.07
  -2   3   3    0.42    0.07
  -2  -3  -3    0.35    0.08
   2  -3   3    0.29    0.06
  -2   3   3    0.42    0.06
   2   3  -3    0.50    0.06
   2   3  -3    0.59    0.11
  -2  -3  -3    0.47    0.07
  -2  -3   3    0.38    0.09
  -2   3  -3    0.28    0.12
   2   3   3    0.29    0.05
   2  -3  -3    0.41    0.07
   2  -3  -3    0.31    0.05
  -2  -3   3    0.16    0.10
  -2   3  -3    0.52    0.06
   2  -3  -3    0.39    0.06
  -2   3  -3    0.30    0.09
  -2   3  -3    0.38    0.05
   2   3   3    0.40    0.07
  -2  -3   3    0.27    0.07
  -2  -3   3    0.44    0.07
   3  -3   3   39.47    1.52
  -3  -3  -3   39.80    1.51
   3  -3   3   40.58    1.53
  -3   3   3   39.09    1.52
  -3  -3  -3   40.81    1.51
   3   3  -3   39.80    1.51
   3   3  -3   41.75    1.51
  -3  -3  -3   40.59    1.48
  -3   3   3   40.72    1.53
   3  -3   3   40.24    1.51
   3  -3   3   40.63    1.53
  -3   3   3   37.96    1.51
  -3  -3   3   41.03    1.53
   3  -3  -3   40.67    1.51
  -3  -3   3   38.30    1.51
   3  -3  -3   39.89    1.49
  -3  -3   3   41.02    1.53
  -3   3  -3   39.57    1.57
  -3   3  -3   41.59    1.50
   3   3   3   39.75    1.51
  -3  -3   3   40.72    1.51
   3  -3  -3   40.78    1.51
   3   3   3   39.14    1.52
  -3  -3   3   40.74    1.53
  -3   3  -3   39.25    1.50
   3   3   3   35.19    1.52
  -3   3  -3   40.61    1.53
   3  -3  -3   41.10    1.52
  -4   3   3    0.48    0.13
   4  -3   3    0.74    0.11
  -4  -3  -3    0.57    0.08
  -4   3   3    0.39    0.14
  -4  -3  -3    0.33    0.09
  -4  -3  -3    0.37    0.12
   4  -3   3    0.67    0.11
   4   3  -3    0.80    0.15
   4  -3   3    0.39    0.10
  -4  -3   3    0.37    0.11
  -4  -3   3    0.52    0.11
   4  -3  -3    0.78    0.15
  -4  -3   3    0.50    0.09
  -4  -3   3    0.68    0.13
   4   3   3    0.42    0.10
  -4   3  -3    0.40    0.13
   4  -3  -3    0.48    0.08
   4  -3  -3    0.40    0.10
   4   3   3    0.50    0.13
  -4   3  -3    0.89    0.18
  -5  -3  -3   55.74    2.16
  -5   3   3   57.26    2.15
  -5  -3  -3   57.25    2.12
   5  -3   3   56.77    2.15
  -5   3   3   62.77    2.17
   5  -3   3   56.87    2.15
  -5  -3  -3   56.92    2.16
   5   3  -3   59.09    2.15
  -5  -3  -3   55.93    2.15
  -5   3   3   58.68    2.18
   5   3   3   57.19    2.15
   5  -3  -3   55.88    2.13
  -5  -3   3   54.38    2.14
  -5  -3   3   57.58    2.17
   5  -3  -3   53.80    2.15
  -5  -3   3   56.60    2.16
  -5   3  -3   53.16    2.14
  -5   3  -3   59.09    2.20
   5   3   3   53.58    2.14
  -5   3  -3   57.09    2.17
   5  -3  -3   57.78    2.16
  -6   3   3    2.73    0.30
  -6  -3  -3    2.63    0.24
   6  -3   3    2.63    0.27
  -6   3   3    1.99    0.24
  -6   3   3    2.56    0.25
   6  -3   3    2.48    0.24
  -6  -3  -3    2.46    0.22
  -6  -3  -3    2.77    0.28
  -6  -3  -3    2.19    0.23
   6   3  -3    2.06    0.20
  -6  -3   3    2.56    0.24
  -6   3  -3    2.21    0.22
   6   3   3    2.76    0.25
  -6  -3   3    2.69    0.23
   6   3   3    3.22    0.23
  -6  -3   3    2.38    0.23
   6  -3  -3    2.42    0.24
  -6   3  -3    2.68    0.30
   6  -3  -3    2.84    0.28
  -6  -3   3    2.67    0.27
  -6   3  -3    2.57    0.24
  -7  -3  -3   29.20    1.18
  -7  -3  -3   26.63    1.15
  -7  -3  -3   27.86    1.12
   7  -3   3   29.92    1.17
  -7   3   3   30.21    1.20
  -7  -3  -3   28.26    1.18
  -7   3   3   29.15    1.20
   7   3  -3   28.86    1.16
  -7   3   3   28.13    1.15
   7  -3   3   26.68    1.15
   7  -3  -3   28.01    1.15
  -7  -3   3   28.70    1.18
  -7  -3   3   28.47    1.18
  -7   3  -3   28.91    1.23
  -7  -3   3   28.94    1.15
   7  -3  -3   29.39    1.18
  -7  -3   3   27.04    1.14
  -7   3  -3   28.11    1.18
  -7   3  -3   27.75    1.15
   7   3   3   28.59    1.16
  -8   3   3    8.12    0.48
  -8   3   3    8.42    0.57
  -8  -3  -3    8.38    0.53
  -8  -3  -3    8.41    0.55
   8  -3   3    8.41    0.51
  -8   3   3    8.70    0.59
   8   3  -3    8.04    0.49
  -8  -3  -3    7.91    0.44
  -8   3  -3    8.55    0.55
   8  -3  -3    8.98    0.53
   8   3   3    8.30    0.49
  -8  -3   3    8.13    0.51
  -8  -3   3    8.49    0.54
  -8  -3   3    8.02    0.49
  -8   3  -3    8.33    0.47
  -8   3  -3    8.55    0.62
   9  -3   3   13.33    0.72
  -9   3   3   15.66    0.85
  -9   3   3   14.01    0.70
  -9   3   3   13.91    0.85
   9   3  -3   12.37    0.69
  -9  -3  -3   13.55    0.65
  -9  -3  -3   13.87    0.76
  -9  -3  -3   14.02    0.73
  -9   3  -3   13.94    0.75
  -9  -3   3   13.48    0.72
  -9   3  -3   13.62    0.68
   9   3   3   14.08    0.70
  -9   3  -3   13.22    0.83
  -9  -3   3   14.10    0.70
   9  -3  -3   14.47    0.74
  10   3  -3    2.48    0.30
 -10   3   3    2.43    0.44
 -10  -3  -3    2.26    0.26
 -10  -3  -3    2.14    0.36
 -10   3   3    2.51    0.37
  10  -3   3    2.33    0.33
 -10   3   3    2.20    0.30
  10   3   3    1.79    0.29
 -10  -3   3    2.27    0.31
  10  -3  -3    2.74    0.34
 -10   3  -3    2.12    0.45
 -10   3  -3    2.29    0.29
 -10  -3   3    2.69    0.36
 -10  -3   3    2.58    0.35
 -10   3  -3    2.35    0.34
 -11  -3  -3    5.10    0.46
 -11   3   3    4.80    0.47
 -11   3   3    6.23    0.61
 -11   3   3    4.49    0.48
  11   3  -3    5.46    0.51
 -11  -3  -3    5.76    0.55
 -11  -3  -3    5.15    0.52
 -11   3  -3    5.21    0.58
 -11   3  -3    4.67    0.41
 -11  -3   3    5.18    0.48
 -11  -3   3    4.55    0.51
 -11   3  -3    4.66    0.44
  11   3   3    5.34    0.49
  11  -3  -3    4.57    0.51
 -11  -3   3    4.77    0.42
 -12   3   3    1.22    0.29
 -12   3   3    0.53    0.51
  12   3  -3    1.75    0.32
 -12  -3  -3    0.29    0.32
  12  -3   3    0.47    0.33
 -12  -3  -3    0.53    0.40
 -12   3   3    0.33    0.35
 -12  -3  -3    0.84    0.26
 -12   3  -3    0.29    0.26
 -12  -3   3    0.90    0.41
 -12  -3   3    0.58    0.33
  12   3   3    0.17    0.28
  12  -3  -3    0.45    0.32
 -12  -3   3    0.54    0.30
 -12   3  -3    0.61    0.33
 -12   3  -3    0.74    0.50
 -13   3   3   -0.29    0.51
 -13  -3  -3    0.30    0.26
  13  -3   3    0.16    0.35
 -13  -3  -3    0.46    0.45
 -13  -3  -3    0.97    0.36
 -13   3  -3    0.62    0.35
 -13  -3   3    0.28    0.35
  13  -3  -3    0.00    0.35
 -13   3  -3   -0.66    0.51
 -13  -3   3   -0.39    0.28
 -13  -3   3    0.43    0.55
 -14  -3  -3    0.06    0.25
  14  -3   3   -0.07    0.37
 -14  -3  -3   -0.19    0.44
 -14   3   3   -0.05    0.59
 -14  -3  -3   -0.14    0.34
 -14   3   3    0.36    0.41
 -14   3  -3    0.98    0.60
 -14  -3   3    0.26    0.31
  14  -3  -3    1.03    0.42
 -14  -3   3    0.29    0.47
 -14  -3   3    0.27    0.37
 -14   3  -3    0.30    0.36
 -15  -3  -3    0.57    0.53
 -15   3   3   -0.10    0.63
 -15   3   3    0.55    0.42
 -15   3  -3   -0.18    0.60
 -15  -3   3    0.91    0.35
  15  -3  -3    0.84    0.58
 -15   3  -3    0.59    0.38
 -15  -3   3    0.52    0.52
 -15  -3   3    1.32    0.55
 -16   3   3   -0.01    0.44
 -16   3   3   -0.05    0.69
 -16  -3  -3    0.22    0.54
 -16  -3   3   -0.13    0.52
 -16   3  -3   -1.09    0.99
 -16   3  -3    0.69    0.42
   0  -4  -3    1.78    0.10
   0  -4  -3    1.89    0.10
   0   4   3    1.69    0.13
   0  -4  -3    1.82    0.12
   0  -4  -3    1.71    0.12
   0  -4  -3    1.79    0.12
   0   4  -3    1.85    0.16
   1   4  -3    0.61    0.10
  -1  -4  -3    0.60    0.08
  -1  -4  -3    0.30    0.08
  -1   4   3    0.46    0.07
   1  -4   3    0.71    0.08
   1  -4   3    0.46    0.11
  -1   4   3    0.52    0.09
  -1  -4  -3    0.63    0.08
  -1  -4  -3    0.51    0.06
   1  -4   3    0.49    0.06
  -1  -4  -3    0.61    0.06
   1  -4   3    0.37    0.08
  -1   4  -3    0.63    0.10
   1  -4  -3    0.72    0.08
   1  -4  -3    0.67    0.09
  -1  -4   3    0.86    0.09
   1  -4  -3    0.71    0.09
   1  -4  -3    0.51    0.07
  -1  -4   3    0.95    0.12
  -1  -4   3    0.61    0.10
  -1  -4   3    0.56    0.06
  -1   4  -3    0.46    0.11
   1   4   3    0.41    0.07
  -1  -4   3    0.43    0.09
  -2  -4  -3    4.06    0.22
  -2   4   3    4.88    0.23
   2   4  -3    4.61    0.28
   2  -4   3    4.39    0.21
  -2   4   3    4.78    0.26
  -2   4   3    4.71    0.20
   2   4  -3    4.33    0.19
   2   4  -3    4.90    0.27
   2   4  -3    4.16    0.20
  -2  -4  -3    4.68    0.19
   2  -4   3    3.57    0.32
   2  -4   3    4.33    0.24
  -2  -4  -3    5.08    0.23
  -2  -4  -3    4.85    0.25
   2  -4   3    4.46    0.21
  -2   4   3    4.55    0.21
  -2  -4  -3    4.80    0.22
   2  -4  -3    4.84    0.21
   2  -4  -3    4.60    0.22
  -2   4  -3    4.02    0.20
  -2   4  -3    4.26    0.26
  -2   4  -3    4.20    0.31
  -2  -4   3    4.51    0.24
  -2  -4   3    4.18    0.29
  -2   4  -3    4.30    0.19
   2   4   3    4.57    0.24
   2   4   3    4.76    0.20
  -2  -4   3    4.55    0.22
   2  -4  -3    4.76    0.24
   2   4   3    4.09    0.22
  -2  -4   3    4.39    0.21
  -3   4   3    4.03    0.31
   3   4  -3    4.07    0.21
   3  -4   3    4.14    0.22
  -3  -4  -3    4.06    0.23
  -3  -4  -3    4.10    0.19
   3  -4   3    4.13    0.22
  -3   4   3    4.37    0.27
  -3  -4  -3    4.03    0.23
  -3   4   3    4.00    0.21
   3   4  -3    3.84    0.28
   3  -4   3    4.33    0.26
  -3  -4   3    4.57    0.29
  -3   4  -3    4.36    0.27
  -3   4  -3    4.24    0.20
  -3  -4   3    4.08    0.22
   3  -4  -3    4.29    0.20
   3  -4  -3    4.32    0.23
   3   4   3    4.28    0.22
  -3  -4   3    4.15    0.23
  -3  -4   3    4.19    0.27
   3  -4  -3    4.14    0.23
  -3   4  -3    4.23    0.35
   4  -4   3    1.12    0.13
   4   4  -3    1.08    0.18
   4  -4   3    1.25    0.13
  -4  -4  -3    1.42    0.14
  -4  -4  -3    1.48    0.13
  -4   4   3    1.53    0.16
   4   4  -3    1.47    0.13
  -4  -4  -3    1.34    0.14
  -4   4   3    1.23    0.18
  -4   4   3    1.19    0.17
  -4   4  -3    1.22    0.12
   4   4   3    1.02    0.14
   4  -4  -3    1.56    0.14
  -4  -4   3    1.37    0.14
  -4   4  -3    1.20    0.23
  -4  -4   3    1.48    0.17
  -4  -4   3    1.15    0.12
   4   4   3    1.21    0.13
  -4   4  -3    1.26    0.17
  -4  -4   3    1.44    0.17
   4  -4  -3    1.10    0.13
   4  -4  -3    1.42    0.15
  -5   4   3    0.45    0.11
  -5  -4  -3    0.29    0.11
   5   4  -3    0.42    0.11
   5  -4   3    0.25    0.13
  -5  -4  -3    0.31    0.14
  -5   4   3    0.23    0.18
  -5  -4  -3    0.13    0.14
  -5  -4  -3    0.21    0.09
  -5   4   3    0.30    0.15
   5  -4   3    0.54    0.12
  -5  -4   3    0.59    0.14
   5  -4  -3    0.23    0.11
  -5   4  -3    0.24    0.22
  -5   4  -3    0.23    0.15
   5   4   3    0.20    0.13
  -5  -4   3    0.19    0.15
   5  -4  -3    0.48    0.14
   5  -4  -3    0.27    0.09
  -5   4  -3    0.34    0.10
  -5  -4   3    0.26    0.10
  -6  -4  -3    1.06    0.20
  -6  -4  -3    1.15    0.18
  -6  -4  -3    1.22    0.13
   6  -4   3    1.02    0.15
  -6   4   3    0.82    0.22
   6  -4   3    0.95    0.19
  -6  -4  -3    0.97    0.16
  -6   4  -3    1.11    0.20
  -6  -4   3    0.70    0.19
   6  -4  -3    1.21    0.17
  -6  -4   3    1.01    0.18
   6   4   3    0.65    0.17
   6  -4  -3    0.91    0.17
  -6   4  -3    0.45    0.27
  -6  -4   3    1.22    0.17
  -6  -4   3    0.95    0.16
  -7  -4  -3    4.30    0.38
   7  -4   3    4.76    0.38
   7   4  -3    4.26    0.32
  -7   4   3    4.44    0.43
  -7   4   3    6.21    0.50
   7  -4   3    4.36    0.33
  -7  -4  -3    4.50    0.40
  -7   4   3    4.96    0.32
  -7   4  -3    4.77    0.44
  -7  -4   3    3.96    0.31
  -7   4  -3    5.35    0.41
   7  -4  -3    4.35    0.39
  -7   4  -3    3.65    0.37
  -7  -4   3    4.41    0.38
  -7  -4   3    4.43    0.40
   7   4   3    4.84    0.34
   7  -4  -3    4.22    0.32
  -7  -4   3    4.63    0.35
  -8  -4  -3    0.38    0.21
   8  -4   3    0.22    0.16
  -8   4   3    0.19    0.18
  -8  -4  -3    0.43    0.19
  -8   4   3    0.21    0.31
   8   4  -3    0.44    0.19
   8  -4   3    0.36    0.21
  -8  -4  -3    0.21    0.15
  -8  -4  -3    0.34    0.24
  -8   4   3    0.05    0.24
  -8   4  -3    0.07    0.15
  -8  -4   3    0.23    0.15
   8  -4  -3    0.28    0.14
   8  -4  -3    0.06    0.22
  -8  -4   3    0.03    0.24
  -8   4  -3    0.44    0.34
   8   4   3    0.18    0.19
  -8   4  -3    0.34    0.22
  -8  -4   3    0.34    0.21
  -8  -4   3    0.07    0.18
   9   4  -3    1.19    0.24
  -9  -4  -3    0.63    0.28
  -9  -4  -3    0.77    0.19
  -9   4   3    0.71    0.29
  -9   4   3    0.59    0.37
  -9   4   3    0.61    0.20
   9  -4   3    0.58    0.26
  -9  -4  -3    0.89    0.25
  -9  -4   3    0.91    0.25
  -9   4  -3    0.63    0.21
  -9   4  -3    0.56    0.27
  -9  -4   3    1.04    0.23
  -9   4  -3    0.88    0.39
  -9  -4   3    0.85    0.29
   9   4   3    0.80    0.22
   9  -4  -3    0.86    0.26
 -10  -4  -3    0.32    0.31
 -10   4   3    0.72    0.23
 -10  -4  -3    0.58    0.29
 -10   4   3    0.76    0.43
 -10  -4  -3    0.65    0.20
  10   4  -3    0.14    0.21
 -10   4   3    0.26    0.33
  10  -4  -3    0.74    0.29
 -10  -4   3    0.57    0.31
 -10  -4   3    1.10    0.32
  10   4   3    0.81    0.23
 -10   4  -3    0.47    0.29
 -10  -4   3    0.63    0.25
 -10   4  -3    0.32    0.20
 -10   4  -3    1.45    0.47
 -11  -4  -3    0.37    0.29
 -11   4   3   -0.21    0.47
 -11   4   3    0.29    0.24
 -11  -4  -3    0.14    0.21
  11  -4   3   -0.06    0.29
  11   4  -3    0.17    0.24
 -11  -4  -3    0.04    0.36
 -11   4   3   -0.14    0.34
 -11  -4   3   -0.05    0.29
 -11  -4   3   -0.06    0.33
 -11   4  -3    0.87    0.50
  11  -4  -3   -0.03    0.29
 -11   4  -3   -0.37    0.22
 -11  -4   3   -0.06    0.24
 -11   4  -3   -0.47    0.30
  11   4   3   -0.08    0.24
 -12  -4  -3   -0.45    0.38
 -12   4   3    0.12    0.34
 -12  -4  -3   -0.37    0.29
  12  -4   3    0.08    0.32
 -12   4   3   -0.29    0.53
 -12  -4   3    0.13    0.37
  12  -4  -3   -0.04    0.35
 -12   4  -3    0.01    0.33
 -12  -4   3    0.22    0.28
 -12  -4   3    0.28    0.33
 -12   4  -3    0.22    0.52
 -13  -4  -3    0.57    0.26
  13  -4   3    1.09    0.39
 -13  -4  -3    0.76    0.44
 -13  -4  -3    0.64    0.34
 -13   4   3    0.45    0.40
 -13   4   3    0.92    0.60
 -13  -4   3    1.49    0.46
 -13  -4   3    1.12    0.32
  13  -4  -3    0.99    0.37
 -13  -4   3    1.18    0.40
 -13   4  -3    1.16    0.60
 -14  -4  -3    0.56    0.48
  14  -4   3    0.39    0.39
 -14  -4  -3    0.30    0.36
 -14   4   3   -0.11    0.59
 -14  -4  -3    0.42    0.25
 -14   4   3    0.61    0.45
 -14  -4   3    0.07    0.38
 -14  -4   3   -0.02    0.47
 -14  -4   3    0.23    0.30
  14  -4  -3    0.39    0.40
 -14   4  -3   -0.18    0.57
 -14   4  -3    0.52    0.39
 -15  -4  -3    0.87    0.40
 -15   4   3   -1.48    0.60
 -15   4   3   -0.45    0.43
  15  -4   3   -0.46    0.40
 -15  -4  -3   -0.09    0.52
 -15  -4   3   -0.81    0.46
 -15  -4   3   -0.01    0.30
 -15  -4   3   -0.79    0.38
  15  -4  -3   -0.73    0.42
 -15   4  -3   -1.75    0.61
 -15   4  -3    0.18    0.39
 -16   4   3   -0.63    0.44
 -16  -4  -3    0.07    0.66
 -16   4  -3   -0.05    0.38
 -16   4  -3   -0.32    0.99
 -16  -4   3    0.18    0.55
   0   5  -3    0.06    0.09
   0  -5  -3    0.03    0.04
   0  -5  -3    0.09    0.04
   0   5  -3    0.11    0.09
   0   5   3   -0.03    0.07
   0  -5  -3    0.05    0.06
   0  -5  -3    0.01    0.06
   0  -5   3   -0.05    0.07
   0  -5   3   -0.02    0.07
   0  -5  -3    0.03    0.07
  -1  -5  -3   47.76    1.70
  -1  -5  -3   47.61    1.73
   1   5  -3   46.09    1.75
  -1  -5  -3   47.07    1.74
   1  -5   3   43.88    1.76
  -1   5   3   45.82    1.71
  -1   5   3   46.34    1.74
  -1  -5  -3   42.79    1.72
   1  -5   3   44.83    1.74
  -1  -5  -3   46.50    1.71
  -1   5  -3   45.94    1.76
  -1   5  -3   46.56    1.75
   1   5   3   45.46    1.72
  -1  -5   3   46.88    1.69
   1  -5  -3   45.49    1.73
  -1  -5   3   46.15    1.70
   1  -5  -3   43.97    1.72
  -1  -5   3   45.17    1.74
   1  -5  -3   45.13    1.72
  -1  -5   3   45.16    1.75
   1  -5  -3   46.98    1.70
  -1  -5   3   46.97    1.75
  -2   5   3    2.11    0.15
  -2  -5  -3    1.87    0.14
  -2  -5  -3    1.77    0.15
   2   5  -3    2.15    0.22
  -2   5   3    1.81    0.19
  -2  -5  -3    1.77    0.16
  -2  -5  -3    1.87    0.18
   2  -5   3    1.78    0.13
  -2  -5  -3    1.86    0.12
  -2  -5  -3    1.81    0.17
   2  -5   3    2.01    0.20
   2  -5   3    1.96    0.13
  -2   5  -3    1.80    0.19
  -2  -5   3    1.94    0.19
   2  -5  -3    1.67    0.17
  -2  -5   3    1.92    0.14
  -2  -5   3    2.00    0.17
   2  -5  -3    2.09    0.15
   2  -5  -3    1.90    0.14
  -2  -5   3    1.63    0.13
  -2   5  -3    1.53    0.17
  -3   5   3   35.34    1.33
  -3  -5  -3   36.00    1.33
  -3  -5  -3   34.97    1.35
  -3  -5  -3   35.37    1.33
  -3  -5  -3   36.41    1.35
  -3   5   3   36.43    1.36
   3  -5   3   34.58    1.34
   3  -5   3   36.99    1.35
   3  -5   3   33.70    1.39
  -3  -5  -3   35.52    1.37
   3   5  -3   33.69    1.39
   3   5  -3   35.58    1.33
  -3   5   3   37.03    1.39
  -3  -5   3   35.53    1.39
  -3  -5   3   34.20    1.40
   3  -5  -3   35.60    1.34
   3   5   3   35.01    1.35
  -3   5  -3   35.67    1.39
  -3  -5   3   35.36    1.34
   3  -5  -3   36.89    1.35
   3  -5  -3   35.70    1.35
  -3   5  -3   34.20    1.45
  -3  -5   3   35.86    1.35
  -4   5   3    2.81    0.18
  -4  -5  -3    3.27    0.27
   4   5  -3    2.36    0.25
   4  -5   3    3.07    0.22
   4   5  -3    3.14    0.19
  -4  -5  -3    3.02    0.21
   4  -5   3    2.87    0.21
  -4  -5  -3    3.41    0.23
  -4   5   3    3.32    0.30
  -4   5   3    3.11    0.29
  -4  -5  -3    2.71    0.17
  -4  -5   3    3.11    0.28
   4  -5  -3    2.88    0.18
  -4  -5   3    2.68    0.23
   4   5   3    2.26    0.20
  -4   5  -3    2.84    0.32
  -4   5  -3    2.64    0.18
  -4  -5   3    2.85    0.23
   4  -5  -3    3.20    0.23
   4   5   3    2.67    0.17
   4  -5  -3    2.76    0.21
  -4  -5   3    2.54    0.20
  -5   5   3   17.90    0.79
  -5  -5  -3   17.70    0.74
   5   5  -3   17.58    0.71
  -5  -5  -3   17.69    0.68
  -5  -5  -3   17.16    0.73
   5  -5   3   17.34    0.73
  -5   5   3   15.20    0.79
  -5   5   3   18.08    0.71
  -5  -5  -3   17.28    0.76
   5  -5   3   17.46    0.73
   5  -5  -3   17.64    0.73
   5  -5  -3   17.67    0.74
  -5  -5   3   18.04    0.77
  -5  -5   3   17.72    0.73
  -5   5  -3   15.71    0.88
  -5  -5   3   17.79    0.74
   5   5   3   16.56    0.71
  -5   5  -3   17.62    0.78
  -5  -5   3   17.21    0.72
   5  -5  -3   17.08    0.69
  -5   5  -3   17.42    0.70
   5   5   3   17.05    0.72
  -6  -5  -3    4.69    0.39
  -6  -5  -3    4.72    0.35
   6  -5   3    4.37    0.31
  -6   5   3    4.49    0.41
  -6  -5  -3    4.32    0.30
   6   5  -3    4.54    0.30
   6  -5   3    4.69    0.34
  -6  -5  -3    4.72    0.27
  -6   5   3    4.41    0.29
  -6  -5   3    4.44    0.34
  -6  -5   3    4.79    0.30
  -6   5  -3    5.03    0.30
   6   5   3    4.13    0.33
   6  -5  -3    4.28    0.35
   6  -5  -3    4.77    0.31
  -6  -5   3    4.69    0.33
   6   5   3    4.41    0.30
  -6  -5   3    4.83    0.38
  -6   5  -3    4.74    0.46
  -6   5  -3    4.48    0.40
   7  -5   3    6.86    0.44
   7  -5   3    6.67    0.41
  -7   5   3    6.77    0.58
  -7  -5  -3    6.59    0.35
  -7  -5  -3    6.94    0.46
   7   5  -3    6.57    0.39
  -7   5   3    7.18    0.39
  -7   5   3    7.05    0.51
  -7  -5  -3    6.69    0.48
  -7  -5  -3    6.79    0.40
  -7  -5   3    6.82    0.39
   7  -5  -3    6.22    0.39
  -7  -5   3    7.31    0.41
  -7   5  -3    6.43    0.50
  -7  -5   3    7.11    0.45
   7   5   3    7.47    0.40
  -7  -5   3    6.62    0.48
   7  -5  -3    6.87    0.46
  -7   5  -3    6.46    0.38
  -7   5  -3    6.70    0.65
  -8  -5  -3    0.17    0.14
   8   5  -3    0.13    0.16
  -8   5   3    0.00    0.16
  -8  -5  -3   -0.20    0.15
  -8  -5  -3    0.47    0.23
  -8  -5  -3   -0.02    0.39
  -8   5   3   -0.42    0.31
   8  -5   3    0.02    0.22
  -8  -5   3    0.17    0.21
  -8   5  -3    0.32    0.37
   8  -5  -3    0.43    0.24
  -8  -5   3    0.16    0.29
  -8   5  -3    0.24    0.15
  -8  -5   3    0.25    0.19
  -8   5  -3    0.15    0.24
   8  -5  -3   -0.06    0.15
  -8  -5   3    0.03    0.18
  -9  -5  -3    1.04    0.28
  -9   5   3    0.99    0.31
  -9   5   3    1.20    0.43
  -9  -5  -3    1.43    0.20
   9  -5   3    1.35    0.33
  -9  -5  -3    0.99    0.30
  -9  -5   3    1.26    0.25
  -9  -5   3    0.93    0.30
  -9  -5   3    1.43    0.29
  -9   5  -3    1.39    0.47
   9  -5  -3    1.12    0.29
  -9   5  -3    0.61    0.20
  -9   5  -3    1.12    0.31
 -10  -5  -3    0.45    0.33
  10  -5   3    0.83    0.28
 -10   5   3    0.55    0.31
 -10   5   3    0.60    0.47
 -10  -5  -3    0.38    0.28
 -10  -5  -3    0.72    0.19
 -10  -5   3    0.82    0.25
 -10  -5   3    0.61    0.30
  10  -5  -3    0.24    0.28
  10   5   3    0.82    0.21
 -10   5  -3    0.51    0.48
 -10   5  -3    0.77    0.34
 -10  -5   3    0.51    0.32
  11  -5   3    2.33    0.36
 -11  -5  -3    2.04    0.25
 -11   5   3    1.45    0.38
 -11  -5  -3    1.38    0.35
 -11  -5  -3    1.61    0.39
 -11   5  -3    1.77    0.39
 -11  -5   3    2.04    0.30
 -11  -5   3    1.80    0.36
 -11   5  -3    1.23    0.55
  11  -5  -3    1.64    0.34
 -11  -5   3    1.65    0.39
 -12  -5  -3    0.09    0.32
 -12   5   3   -0.31    0.52
 -12   5   3    0.04    0.39
  12  -5   3   -0.39    0.32
 -12  -5  -3    0.55    0.42
 -12  -5  -3   -0.18    0.21
 -12  -5   3   -0.83    0.36
 -12   5  -3   -0.17    0.35
 -12  -5   3   -0.21    0.32
  12  -5  -3   -0.26    0.32
 -12   5  -3   -0.70    0.52
 -12  -5   3    0.23    0.27
 -13   5   3    0.84    0.43
  13  -5   3   -0.06    0.36
 -13   5   3   -0.21    0.56
 -13  -5  -3    0.62    0.23
 -13  -5  -3    0.34    0.36
 -13  -5  -3   -0.32    0.44
 -13  -5   3    0.12    0.37
 -13   5  -3    0.27    0.61
 -13  -5   3    0.57    0.45
 -13   5  -3    0.34    0.40
  13  -5  -3    0.31    0.38
 -13  -5   3    0.47    0.29
 -14   5   3    0.45    0.64
  14  -5   3    0.91    0.45
 -14  -5  -3    1.06    0.74
 -14  -5  -3    1.45    0.52
 -14   5   3    0.77    0.46
 -14  -5   3    0.78    0.48
 -14  -5   3    1.08    0.66
 -14   5  -3    0.83    0.42
  14  -5  -3    2.19    0.78
 -14  -5   3    1.17    0.31
 -14   5  -3    1.18    0.71
 -15  -5  -3    0.02    0.89
 -15  -5  -3    0.49    0.39
 -15   5   3    0.02    0.67
  15  -5   3   -0.09    0.41
 -15   5   3   -0.12    0.47
 -15  -5   3    0.56    0.41
 -15   5  -3    0.72    0.43
 -15  -5   3    0.29    0.57
 -15   5  -3    1.20    0.74
  15  -5  -3    0.58    0.42
   0  -6  -3   33.40    1.28
   0   6   3   35.37    1.33
   0  -6  -3   33.12    1.32
   0  -6  -3   36.11    1.32
   0  -6  -3   34.81    1.28
   0  -6  -3   34.13    1.31
  -1   6   3  276.37    9.89
  -1  -6  -3  274.44    9.87
  -1   6   3  273.76    9.92
  -1  -6  -3  267.14    9.89
  -1  -6  -3  256.82    9.89
  -1  -6  -3  269.37    9.92
  -1  -6  -3  270.04    9.90
   1   6  -3  270.98    9.93
   1   6   3  272.06    9.90
   1  -6  -3  261.47    9.89
   1  -6  -3  259.88    9.90
   1  -6  -3  267.04    9.90
  -1  -6   3  270.86    9.93
  -1   6  -3  270.12    9.93
  -1   6  -3  274.87    9.94
  -1  -6   3  268.48    9.92
   1  -6  -3  275.46    9.87
  -2  -6  -3   60.86    2.30
  -2   6   3   62.30    2.30
  -2  -6  -3   63.17    2.29
   2   6  -3   62.75    2.35
   2  -6   3   61.88    2.28
   2  -6   3   63.13    2.29
  -2  -6  -3   62.27    2.33
  -2   6   3   62.72    2.34
  -2  -6  -3   62.73    2.32
  -2  -6  -3   60.31    2.29
  -2  -6   3   62.50    2.36
  -2  -6   3   62.75    2.29
   2  -6  -3   57.54    2.33
   2  -6  -3   61.66    2.29
   2  -6  -3   61.09    2.30
  -2  -6   3   59.52    2.33
  -2   6  -3   60.74    2.40
  -2   6  -3   61.32    2.35
  -2  -6   3   62.83    2.28
  -3  -6  -3   88.90    3.33
  -3  -6  -3   90.18    3.36
  -3  -6  -3   89.47    3.33
   3  -6   3   88.31    3.32
  -3  -6  -3   89.55    3.31
  -3   6   3   90.17    3.37
  -3   6   3   88.24    3.33
   3  -6   3   92.34    3.32
  -3  -6  -3   91.10    3.33
  -3   6  -3   92.15    3.48
  -3  -6   3   87.85    3.32
  -3  -6   3   84.07    3.39
   3  -6  -3   89.85    3.33
  -3   6  -3   89.98    3.38
  -3  -6   3   90.26    3.38
   3  -6  -3   89.38    3.32
  -3  -6   3   89.62    3.32
   3  -6  -3   89.72    3.32
  -3  -6   3   90.46    3.37
  -4  -6  -3   27.77    1.09
  -4   6   3   25.48    1.02
  -4   6   3   28.02    1.11
  -4  -6  -3   25.59    1.02
   4   6  -3   25.41    1.02
  -4  -6  -3   27.05    1.02
   4  -6   3   27.79    1.05
  -4  -6  -3   26.21    1.05
  -4  -6  -3   27.38    1.06
  -4   6   3   27.50    1.07
   4  -6   3   26.76    1.05
  -4  -6   3   26.03    1.04
  -4  -6   3   28.48    1.06
  -4  -6   3   26.99    1.11
   4  -6  -3   27.10    1.05
  -4   6  -3   24.88    1.18
   4  -6  -3   27.77    1.06
   4   6   3   26.67    1.09
  -5  -6  -3   59.95    2.19
   5  -6   3   58.99    2.18
  -5   6   3   59.59    2.23
  -5   6   3   56.89    2.15
  -5   6   3   59.50    2.24
  -5  -6  -3   58.88    2.14
  -5  -6  -3   56.85    2.21
   5  -6   3   57.94    2.18
  -5   6  -3   56.40    2.17
  -5   6  -3   57.98    2.23
   5   6   3   55.59    2.17
   5  -6  -3   56.01    2.15
  -5  -6   3   56.88    2.19
  -5   6  -3   48.34    2.30
  -5  -6   3   56.20    2.17
   5  -6  -3   56.61    2.22
  -5  -6   3   58.42    2.23
  -5  -6   3   59.26    2.19
   5  -6  -3   60.26    2.19
   6  -6   3    4.37    0.32
  -6   6   3    4.31    0.28
  -6  -6  -3    4.49    0.26
  -6  -6  -3    4.28    0.31
   6  -6   3    4.68    0.35
  -6  -6  -3    4.72    0.36
  -6   6   3    3.97    0.41
   6   6  -3    4.06    0.28
  -6   6  -3    4.97    0.43
   6  -6  -3    4.37    0.36
  -6  -6   3    4.53    0.30
   6   6   3    4.44    0.29
  -6  -6   3    5.02    0.36
  -6  -6   3    4.80    0.40
  -6   6  -3    3.92    0.46
  -6  -6   3    4.59    0.33
  -6   6  -3    4.32    0.27
   6  -6  -3    4.12    0.31
  -7   6   3   36.60    1.44
   7  -6   3   39.35    1.49
   7   6  -3   34.96    1.44
  -7  -6  -3   35.76    1.46
  -7  -6  -3   39.01    1.49
  -7   6   3   33.85    1.59
  -7  -6  -3   37.66    1.51
  -7  -6  -3   38.23    1.41
   7  -6   3   37.22    1.47
  -7   6  -3   35.31    1.43
   7  -6  -3   35.72    1.46
  -7   6  -3   33.99    1.68
  -7  -6   3   38.90    1.52
  -7  -6   3   36.37    1.45
   7   6   3   35.34    1.45
   7  -6  -3   38.36    1.49
  -7   6  -3   39.08    1.54
  -7  -6   3   38.11    1.49
   7   6   3   33.68    1.45
  -7  -6   3   38.02    1.45
  -8  -6  -3    8.59    0.58
   8  -6   3    8.95    0.55
   8   6  -3    7.90    0.47
  -8  -6  -3    8.77    0.42
  -8   6   3    8.64    0.46
   8  -6   3    8.25    0.49
  -8   6   3    8.43    0.63
  -8   6   3    6.63    0.67
  -8  -6  -3    8.33    0.49
  -8  -6  -3    9.10    0.56
   8  -6  -3    8.69    0.56
  -8   6  -3    8.82    0.81
   8   6   3    8.25    0.48
  -8  -6   3    8.43    0.48
  -8   6  -3    8.30    0.62
  -8  -6   3    8.88    0.59
  -8   6  -3    9.33    0.46
  -8  -6   3    8.23    0.48
   8  -6  -3    8.08    0.48
  -8  -6   3    8.62    0.55
   9  -6   3    1.54    0.24
  -9   6   3    1.80    0.43
  -9  -6  -3    1.42    0.25
  -9   6   3    1.76    0.23
  -9   6   3    2.12    0.37
  -9  -6  -3    2.20    0.33
  -9  -6  -3    1.99    0.20
  -9  -6  -3    1.47    0.29
   9  -6   3    1.54    0.28
   9   6  -3    2.13    0.26
   9   6   3    2.04    0.26
  -9   6  -3    1.32    0.34
  -9   6  -3    2.27    0.50
  -9  -6   3    1.36    0.24
   9  -6  -3    1.86    0.26
  -9  -6   3    1.54    0.29
   9  -6  -3    1.44    0.30
  -9  -6   3    1.58    0.21
  -9  -6   3    1.70    0.33
  -9   6  -3    2.22    0.24
 -10  -6  -3    0.41    0.17
 -10  -6  -3    0.15    0.28
 -10  -6  -3    0.23    0.32
 -10   6   3    0.59    0.24
  10   6  -3    0.46    0.25
 -10   6   3    0.03    0.40
 -10   6   3    0.23    0.35
  10  -6   3   -0.02    0.27
  10   6   3    0.09    0.21
 -10  -6   3    0.23    0.23
  10  -6  -3    0.05    0.30
 -10   6  -3    0.39    0.32
 -10   6  -3    0.53    0.48
 -10  -6   3    0.04    0.27
 -10  -6   3    0.30    0.32
 -11   6   3   -0.21    0.35
 -11  -6  -3    0.11    0.18
 -11  -6  -3   -0.12    0.30
 -11   6   3    0.17    0.61
  11  -6   3    0.24    0.30
 -11  -6  -3    0.18    0.37
 -11   6  -3   -0.07    0.33
 -11  -6   3    0.10    0.27
 -11  -6   3    0.54    0.36
  11  -6  -3   -0.04    0.30
 -11  -6   3    0.49    0.31
 -11   6  -3    0.19    0.52
 -12  -6  -3   -0.41    0.47
 -12  -6  -3    0.42    0.35
 -12  -6  -3    0.09    0.20
 -12   6   3   -0.89    0.46
  12  -6   3   -0.10    0.34
 -12  -6   3    0.00    0.34
  12  -6  -3    0.13    0.31
 -12  -6   3   -0.02    0.24
 -12  -6   3   -0.53    0.66
 -12   6  -3    0.48    0.37
 -12   6  -3    0.93    0.62
  13  -6   3    0.05    0.38
 -13   6   3   -0.07    0.55
 -13  -6  -3    0.43    0.45
 -13   6   3    0.50    0.44
 -13  -6  -3    0.59    0.36
 -13   6  -3    0.07    0.39
 -13  -6   3    0.53    0.27
 -13  -6   3    1.05    0.46
 -13  -6   3    0.33    0.37
  13  -6  -3    0.89    0.40
 -13   6  -3    0.67    0.68
 -14   6   3    0.04    0.44
 -14   6   3    0.70    0.64
 -14  -6  -3    0.31    0.50
 -14  -6  -3   -0.34    0.36
  14  -6   3   -0.35    0.38
  14  -6  -3    0.01    0.39
 -14  -6   3    0.41    0.39
 -14  -6   3    0.26    0.47
 -14  -6   3    0.29    0.26
 -14   6  -3    0.45    0.78
 -14   6  -3    0.23    0.41
  15  -6   3    1.06    0.42
 -15   6   3    1.51    0.52
 -15  -6  -3    0.75    0.55
 -15  -6  -3    0.45    0.41
  15  -6  -3    1.36    0.47
 -15  -6   3    0.95    0.61
 -15  -6   3    0.96    0.43
 -15   6  -3    1.76    0.82
   0  -7  -3   -0.01    0.10
   0   7  -3   -0.03    0.12
   0  -7  -3    0.06    0.06
   0  -7  -3    0.00    0.06
   0   7  -3    0.02    0.12
   0   7   3   -0.04    0.10
   0  -7  -3    0.05    0.08
   0  -7  -3   -0.12    0.07
   1   7  -3   12.82    0.60
  -1   7   3   13.22    0.58
  -1  -7  -3   13.07    0.54
  -1   7   3   13.70    0.55
  -1  -7  -3   13.12    0.51
  -1  -7  -3   12.96    0.54
  -1  -7  -3   12.77    0.60
   1  -7  -3   12.95    0.54
  -1   7  -3   13.60    0.60
  -1  -7   3   12.89    0.60
   1   7   3   12.81    0.56
   1  -7  -3   12.40    0.56
  -1   7  -3   13.06    0.60
   1  -7  -3   13.54    0.51
  -2  -7  -3    5.41    0.27
  -2   7   3    5.68    0.29
   2  -7   3    5.93    0.26
   2  -7   3    5.40    0.26
  -2   7   3    5.99    0.35
  -2  -7  -3    5.37    0.33
   2   7  -3    5.64    0.37
  -2  -7  -3    5.41    0.29
  -2  -7  -3    5.40    0.28
  -2  -7  -3    5.57    0.31
  -2  -7   3    5.98    0.26
  -2   7  -3    6.21    0.37
  -2   7  -3    5.29    0.36
   2  -7  -3    5.52    0.26
   2  -7  -3    5.01    0.35
  -2  -7   3    5.76    0.25
  -2  -7   3    5.62    0.38
   2  -7  -3    5.13    0.28
  -3   7   3    2.20    0.23
  -3  -7  -3    1.64    0.15
  -3  -7  -3    1.71    0.19
  -3  -7  -3    1.66    0.15
   3  -7   3    1.69    0.14
   3  -7   3    1.69    0.17
  -3  -7  -3    1.75    0.16
  -3  -7  -3    1.61    0.18
  -3   7   3    1.79    0.16
  -3   7  -3    1.83    0.23
  -3  -7   3    1.69    0.24
   3  -7  -3    1.80    0.18
   3  -7  -3    1.89    0.19
  -3  -7   3    1.90    0.19
  -3  -7   3    1.84    0.17
   3  -7  -3    1.90    0.17
  -3  -7   3    1.71    0.21
  -3   7  -3    1.62    0.23
  -4  -7  -3    0.56    0.17
   4  -7   3    0.77    0.14
  -4  -7  -3    0.70    0.10
   4  -7   3    0.46    0.12
  -4  -7  -3    0.52    0.13
  -4  -7  -3    0.45    0.14
  -4  -7  -3    0.54    0.11
  -4   7   3    0.75    0.14
  -4   7   3    0.37    0.18
  -4  -7   3    0.40    0.12
  -4  -7   3    0.51    0.14
   4  -7  -3    0.44    0.11
   4  -7  -3    0.70    0.14
  -4  -7   3    0.63    0.18
   4  -7  -3    0.55    0.13
  -4   7  -3    0.50    0.20
  -4  -7   3    0.59    0.19
  -4   7  -3    0.70    0.23
  -5  -7  -3   13.83    0.67
  -5   7   3   14.09    0.64
  -5  -7  -3   14.09    0.57
  -5  -7  -3   14.28    0.58
   5  -7   3   13.68    0.62
  -5  -7  -3   14.00    0.62
   5  -7   3   14.92    0.63
  -5   7   3   14.12    0.71
  -5  -7  -3   14.12    0.63
   5  -7  -3   14.48    0.62
  -5  -7   3   14.29    0.70
   5  -7  -3   13.62    0.58
  -5  -7   3   14.26    0.65
   5  -7  -3   14.44    0.64
  -5  -7   3   13.82    0.63
  -5   7  -3   13.89    0.70
  -5   7  -3   14.08    0.78
  -5  -7   3   13.71    0.61
  -6   7   3    0.23    0.21
  -6  -7  -3    0.58    0.14
  -6   7   3    0.59    0.23
  -6  -7  -3    0.43    0.21
  -6  -7  -3    0.32    0.15
  -6  -7  -3    0.28    0.18
   6  -7   3    0.18    0.15
   6  -7   3    0.28    0.18
  -6   7   3    0.47    0.11
  -6  -7  -3    0.40    0.11
  -6  -7   3    0.28    0.18
  -6  -7   3    0.20    0.17
  -6  -7   3    0.61    0.22
  -6   7  -3    0.43    0.29
  -6   7  -3    0.40    0.24
   6  -7  -3    0.46    0.17
   6   7   3    0.52    0.13
   6  -7  -3    0.08    0.18
  -6  -7   3    0.30    0.17
  -7  -7  -3   21.33    0.90
   7  -7   3   21.31    0.90
  -7   7   3   19.94    0.82
   7   7  -3   19.36    0.83
   7  -7   3   19.50    0.87
  -7   7   3   20.97    1.15
  -7   7   3   19.59    0.95
  -7  -7  -3   21.11    0.80
  -7  -7  -3   19.30    0.86
   7   7   3   19.23    0.84
   7  -7  -3   22.13    0.91
  -7  -7   3   19.79    0.85
   7  -7  -3   20.32    0.86
  -7  -7   3   21.00    0.90
  -7   7  -3   15.28    1.08
  -7   7  -3   18.28    0.82
  -7  -7   3   19.91    0.85
  -7  -7   3   20.48    1.17
  -8  -7  -3    0.24    0.27
  -8   7   3    0.46    0.32
   8  -7   3    0.59    0.19
  -8  -7  -3    0.18    0.23
  -8  -7  -3    0.37    0.19
  -8   7   3    0.47    0.30
   8  -7   3    0.33    0.24
   8   7  -3    0.41    0.16
  -8   7   3    0.50    0.16
  -8   7  -3    0.49    0.29
  -8   7  -3    0.45    0.15
  -8  -7   3    0.11    0.26
  -8  -7   3    0.09    0.18
   8  -7  -3    0.25    0.18
  -8  -7   3    0.36    0.19
   8  -7  -3    0.58    0.26
  -8   7  -3    1.00    0.42
  -8  -7   3    0.50    0.23
   9  -7   3   11.39    0.65
   9   7  -3   10.73    0.58
   9  -7   3   12.47    0.69
  -9  -7  -3   11.05    0.52
  -9   7   3   11.75    0.59
  -9   7   3   11.77    0.79
  -9  -7  -3   11.12    0.69
  -9   7   3   11.95    0.83
  -9  -7  -3   11.76    0.73
  -9   7  -3   11.79    0.77
  -9   7  -3    9.70    0.96
  -9  -7   3   12.25    0.69
  -9  -7   3   11.37    0.59
   9  -7  -3   11.37    0.70
  -9  -7   3   11.18    0.73
  -9   7  -3   10.49    0.57
 -10  -7  -3    0.95    0.18
  10  -7   3    1.00    0.31
 -10  -7  -3    1.06    0.35
 -10   7   3    0.67    0.35
 -10   7   3    0.28    0.41
 -10  -7  -3    0.92    0.32
 -10   7  -3    1.09    0.54
 -10  -7   3    0.84    0.24
  10  -7  -3    0.82    0.32
 -10  -7   3    0.88    0.34
 -10  -7   3    0.81    0.32
 -10   7  -3    0.81    0.35
 -11   7   3    0.59    0.40
 -11  -7  -3    0.42    0.37
  11  -7   3    0.79    0.33
 -11   7   3    0.24    0.48
 -11  -7  -3    1.05    0.34
 -11  -7  -3    0.67    0.18
  11  -7  -3    0.71    0.33
 -11  -7   3    0.67    0.38
 -11  -7   3    0.75    0.40
 -11   7  -3    0.75    0.38
 -11   7  -3    0.53    0.56
 -11  -7   3    0.82    0.36
 -12  -7  -3    0.22    0.21
 -12   7   3   -0.09    0.45
 -12  -7  -3    0.12    0.42
  12  -7   3    0.26    0.36
 -12   7   3    0.91    0.43
 -12  -7  -3    0.52    0.35
 -12  -7   3    0.09    0.24
 -12   7  -3   -1.15    0.56
 -12   7  -3    0.26    0.39
 -12  -7   3    0.17    0.34
  12  -7  -3    0.02    0.32
 -12  -7   3    0.38    0.39
 -13  -7  -3    4.92    0.51
 -13   7   3    4.66    0.68
  13  -7   3    5.36    0.54
 -13  -7  -3    4.81    0.60
 -13   7   3    4.31    0.59
 -13   7  -3    4.63    0.57
  13  -7  -3    5.13    0.53
 -13   7  -3    4.38    0.81
 -13  -7   3    5.47    0.47
 -13  -7   3    4.54    0.53
 -13  -7   3    4.90    0.59
 -14   7   3   -0.10    0.48
 -14  -7  -3   -0.03    0.51
 -14  -7  -3   -0.23    0.38
  14  -7   3    0.35    0.40
 -14  -7   3   -0.09    0.40
  14  -7  -3   -0.44    0.40
 -14   7  -3    0.26    0.43
 -14   7  -3    0.19    0.70
 -14  -7   3    0.66    0.49
 -15  -7  -3    0.30    0.50
 -15   7   3   -0.29    0.48
 -15  -7  -3    0.72    0.41
  15  -7   3    0.27    0.42
 -15   7  -3    0.58    0.46
 -15  -7   3    0.45    0.52
  15  -7  -3    0.98    0.44
 -15  -7   3    0.42    0.43
 -15   7  -3   -0.64    0.71
   0   8  -3    6.19    0.40
   0   8   3    6.42    0.37
   0  -8  -3    6.73    0.28
   0  -8  -3    6.55    0.35
   0   8  -3    6.39    0.40
  -1  -8  -3   13.18    0.62
  -1  -8  -3   14.68    0.63
  -1   8   3   15.38    0.65
  -1  -8  -3   13.58    0.59
  -1  -8  -3   14.75    0.56
   1   8  -3   14.85    0.67
  -1   8   3   14.36    0.61
   1  -8  -3   14.65    0.56
  -1  -8   3   14.42    0.66
  -1   8  -3   14.38    0.67
   1  -8  -3   14.06    0.59
   1  -8  -3   13.69    0.66
  -1   8  -3   14.19    0.66
   1   8   3   13.86    0.62
  -2  -8  -3    3.33    0.20
   2  -8   3    2.92    0.18
  -2  -8  -3    2.43    0.20
  -2  -8  -3    2.90    0.27
  -2  -8  -3    3.35    0.28
  -2   8   3    3.08    0.31
   2  -8   3    3.17    0.18
  -2   8   3    3.38    0.24
  -2  -8  -3    3.13    0.20
  -2  -8   3    2.98    0.29
  -2  -8   3    3.10    0.19
  -2   8  -3    2.90    0.27
   2  -8  -3    2.84    0.19
  -2  -8   3    2.80    0.25
   2  -8  -3    2.87    0.21
  -2  -8   3    3.07    0.18
   2  -8  -3    3.34    0.27
  -2   8  -3    2.97    0.32
  -3  -8  -3   21.73    0.91
  -3  -8  -3   20.41    0.90
  -3  -8  -3   21.28    0.86
  -3   8   3   23.31    0.95
  -3  -8  -3   21.52    0.86
   3  -8   3   21.50    0.85
  -3   8   3   21.75    0.87
  -3  -8  -3   21.42    0.85
   3  -8   3   22.63    0.85
  -3  -8   3   22.19    0.86
  -3  -8   3   22.19    0.95
  -3  -8   3   20.96    0.85
  -3  -8   3   20.65    0.97
   3  -8  -3   22.20    0.86
  -3   8  -3   22.97    0.95
   3  -8  -3   19.71    0.88
  -3   8  -3   22.03    0.96
   3  -8  -3   22.24    0.86
   4  -8   3    0.11    0.12
   4  -8   3    0.12    0.13
  -4  -8  -3    0.23    0.18
  -4   8   3    0.38    0.13
  -4   8   3    0.36    0.20
  -4  -8  -3    0.61    0.15
  -4  -8  -3    0.20    0.12
  -4  -8  -3    0.19    0.13
  -4   8  -3    0.28    0.21
   4  -8  -3    0.32    0.13
   4  -8  -3    0.22    0.14
  -4  -8   3    0.36    0.20
  -4  -8   3    0.18    0.12
  -4  -8   3   -0.03    0.18
  -4   8  -3    0.17    0.21
   4  -8  -3    0.54    0.12
  -4  -8   3    0.16    0.13
   5  -8   3    6.62    0.39
  -5  -8  -3    6.93    0.46
  -5   8   3    6.46    0.38
  -5   8   3    6.51    0.50
   5  -8   3    6.34    0.37
  -5  -8  -3    6.26    0.32
  -5  -8  -3    6.79    0.40
  -5  -8  -3    6.18    0.37
  -5  -8   3    5.81    0.35
  -5  -8   3    6.51    0.43
   5  -8  -3    7.08    0.40
  -5   8  -3    7.56    0.50
   5  -8  -3    6.36    0.37
  -5  -8   3    6.17    0.48
  -5  -8   3    7.14    0.40
  -5   8  -3    7.05    0.54
  -6  -8  -3    1.78    0.15
  -6  -8  -3    1.02    0.18
  -6  -8  -3    1.30    0.14
  -6  -8  -3    1.26    0.22
   6  -8   3    1.28    0.21
  -6   8   3    1.15    0.28
  -6   8   3    1.51    0.22
   6  -8   3    1.16    0.18
  -6  -8  -3    1.56    0.26
  -6   8  -3    0.99    0.30
  -6  -8   3    1.29    0.18
  -6   8  -3    1.48    0.33
   6  -8  -3    1.31    0.23
  -6  -8   3    1.56    0.21
  -6  -8   3    1.53    0.28
   6  -8  -3    1.21    0.18
  -6  -8   3    1.30    0.22
  -7   8   3    0.26    0.20
  -7  -8  -3    0.38    0.18
   7  -8   3    0.46    0.21
  -7  -8  -3   -0.17    0.24
  -7  -8  -3    0.27    0.21
  -7  -8  -3   -0.03    0.11
  -7   8   3   -0.24    0.25
  -7  -8  -3    0.38    0.12
   7  -8  -3    0.47    0.22
  -7   8  -3   -0.15    0.30
  -7  -8   3   -0.12    0.15
  -7  -8   3    0.14    0.18
   7  -8  -3    0.17    0.15
  -7   8  -3    0.38    0.27
  -7  -8   3    0.32    0.21
  -7  -8   3    0.18    0.26
   8  -8   3   -0.06    0.24
  -8  -8  -3    0.13    0.24
  -8  -8  -3    0.51    0.20
  -8  -8  -3    0.28    0.28
  -8   8   3    0.52    0.24
  -8   8   3    0.56    0.32
   8  -8   3    0.27    0.20
  -8  -8  -3    0.50    0.14
  -8  -8   3    0.51    0.20
  -8   8  -3    0.80    0.32
  -8  -8   3    0.51    0.18
  -8  -8   3    0.37    0.28
   8  -8  -3    0.26    0.17
  -8   8  -3    0.06    0.33
   8  -8  -3    0.24    0.25
  -8  -8   3    0.06    0.23
  -9   8   3    0.44    0.33
  -9   8   3    1.02    0.30
  -9  -8  -3    0.59    0.32
   9  -8   3    0.70    0.28
  -9  -8  -3    0.64    0.14
  -9  -8  -3    0.54    0.28
  -9  -8   3    0.53    0.31
  -9   8  -3    0.27    0.40
  -9   8  -3    0.17    0.32
  -9  -8   3    0.54    0.20
  -9  -8   3    0.55    0.28
   9  -8  -3    0.33    0.28
 -10   8   3    2.18    0.44
 -10  -8  -3    2.66    0.36
 -10  -8  -3    2.32    0.41
 -10   8   3    2.43    0.38
 -10  -8  -3    2.40    0.25
  10  -8   3    2.73    0.36
 -10  -8   3    2.89    0.41
 -10   8  -3    2.38    0.41
 -10   8  -3    1.32    0.49
 -10  -8   3    2.71    0.29
 -10  -8   3    2.65    0.36
  10  -8  -3    2.69    0.38
 -11  -8  -3   -0.22    0.30
 -11  -8  -3   -0.81    0.52
 -11   8   3    0.69    0.32
  11  -8   3    0.17    0.32
 -11  -8  -3    0.14    0.15
  11  -8  -3   -0.03    0.31
 -11  -8   3   -0.25    0.40
 -11  -8   3   -0.19    0.30
 -11   8  -3    0.56    0.42
 -11   8  -3   -0.34    0.45
 -12   8   3   -0.49    0.30
 -12  -8  -3   -0.52    0.40
 -12   8   3   -0.36    0.40
  12  -8   3    0.59    0.44
 -12  -8   3    0.37    0.23
 -12   8  -3   -0.37    0.47
 -12  -8   3    0.39    0.40
 -12   8  -3    0.25    0.42
  12  -8  -3    0.05    0.56
 -13  -8  -3    0.34    0.48
 -13   8   3    1.15    0.39
 -13  -8  -3    0.63    0.39
  13  -8   3    0.87    0.39
 -13   8   3    0.69    0.48
 -13   8  -3   -0.28    0.52
 -13  -8   3   -0.23    0.44
 -13  -8   3    0.73    0.39
 -13   8  -3    0.85    0.47
  13  -8  -3    0.69    0.40
 -14  -8  -3   -0.60    0.34
 -14   8   3    0.08    0.54
  14  -8   3   -0.26    0.39
 -14  -8  -3    1.27    0.83
  14  -8  -3   -0.20    0.42
 -14  -8   3   -0.72    0.50
 -14  -8   3   -0.30    0.41
 -14   8  -3    0.25    0.44
 -14   8  -3    0.51    0.56
  15  -8   3    0.72    0.43
 -15  -8  -3    0.27    0.48
  15  -8  -3    0.14    0.43
 -15   8  -3    0.83    0.51
 -15  -8   3   -0.47    0.40
   0  -9  -3   -0.01    0.07
   0  -9  -3    0.02    0.08
   0  -9  -3   -0.17    0.12
   0   9   3    0.04    0.14
   0   9  -3   -0.10    0.15
   0   9  -3   -0.23    0.16
   1   9  -3    1.17    0.21
  -1  -9  -3    0.98    0.11
  -1  -9  -3    1.09    0.17
  -1  -9  -3    1.12    0.13
  -1   9   3    0.71    0.18
  -1   9   3    0.91    0.16
   1  -9  -3    1.13    0.10
  -1   9  -3    1.02    0.22
   1   9   3    1.17    0.18
  -1  -9   3    1.04    0.20
  -1   9  -3    0.57    0.19
   1  -9  -3    0.81    0.14
  -2   9   3   13.33    0.65
  -2  -9  -3   12.78    0.53
   2  -9   3   13.17    0.52
   2  -9   3   13.39    0.52
  -2  -9  -3   11.33    0.56
  -2   9   3   13.18    0.64
  -2  -9  -3   12.73    0.61
  -2  -9  -3   12.13    0.64
   2  -9  -3   12.97    0.54
  -2   9  -3   12.68    0.64
  -2  -9   3   13.18    0.65
  -2  -9   3   13.48    0.52
  -2  -9   3   12.89    0.52
  -2  -9   3   13.19    0.66
  -2   9  -3   14.23    0.66
  -3  -9  -3   11.46    0.50
  -3   9   3   11.41    0.58
  -3  -9  -3   10.28    0.56
  -3  -9  -3   11.18    0.49
  -3  -9  -3   11.76    0.58
  -3   9   3   12.99    0.62
   3  -9   3   11.83    0.49
   3  -9   3   11.20    0.49
  -3  -9  -3   11.60    0.51
  -3  -9   3   11.50    0.50
  -3   9  -3   10.60    0.62
  -3  -9   3   12.13    0.62
   3  -9  -3   11.17    0.50
   3  -9  -3   12.09    0.50
  -3   9  -3   11.50    0.62
  -3  -9   3   11.32    0.49
  -3  -9   3   11.51    0.65
  -4  -9  -3    0.89    0.20
   4  -9   3    1.02    0.16
   4  -9   3    0.61    0.14
  -4  -9  -3    0.40    0.10
  -4   9   3    0.51    0.22
  -4  -9  -3    0.73    0.15
  -4  -9  -3    0.69    0.15
  -4  -9  -3    0.95    0.17
  -4  -9   3    0.73    0.14
  -4   9  -3    0.61    0.23
  -4  -9   3    0.61    0.23
   4  -9  -3    0.75    0.16
  -4  -9   3    0.90    0.16
  -4   9  -3    0.46    0.23
   4  -9  -3    0.59    0.14
  -4  -9   3    0.78    0.23
  -5  -9  -3    0.08    0.19
  -5   9   3    0.11    0.24
   5  -9   3    0.17    0.14
  -5  -9  -3    0.42    0.22
  -5  -9  -3    0.16    0.11
   5  -9   3    0.15    0.17
  -5  -9  -3    0.02    0.09
  -5   9   3    0.03    0.13
  -5  -9  -3    0.13    0.14
  -5  -9   3    0.14    0.20
  -5   9  -3    0.37    0.24
  -5   9  -3   -0.11    0.23
   5  -9  -3    0.01    0.19
  -5  -9   3    0.10    0.14
  -5  -9   3   -0.07    0.17
  -5  -9   3   -0.02    0.22
   5  -9  -3    0.19    0.14
  -6   9   3    0.36    0.17
  -6  -9  -3    0.37    0.17
   6  -9   3    0.31    0.17
  -6  -9  -3    0.55    0.12
  -6  -9  -3    0.81    0.12
  -6  -9  -3    0.80    0.25
  -6  -9  -3    0.76    0.21
   6  -9   3    0.14    0.19
  -6   9   3    0.40    0.27
  -6  -9   3    0.28    0.20
  -6  -9   3    0.62    0.25
  -6   9  -3    0.13    0.26
  -6  -9   3    0.53    0.19
   6  -9  -3    0.57    0.17
   6  -9  -3    0.56    0.20
  -6  -9   3    0.33    0.16
  -6   9  -3    0.46    0.28
  -7  -9  -3   13.12    0.73
  -7  -9  -3   12.95    0.55
  -7  -9  -3   12.80    0.54
   7  -9   3   13.75    0.67
   7  -9   3   13.23    0.63
  -7  -9  -3   13.98    0.68
  -7   9   3   12.24    0.63
  -7   9   3   13.52    0.80
  -7  -9  -3   11.74    0.61
  -7  -9   3   13.32    0.67
  -7  -9   3   12.82    0.74
  -7  -9   3   12.29    0.61
  -7   9  -3   12.79    0.78
  -7  -9   3   12.71    0.61
   7  -9  -3   14.04    0.68
   7  -9  -3   11.69    0.62
  -7   9  -3   13.01    0.80
   8  -9   3    6.05    0.49
  -8  -9  -3    5.17    0.30
   8  -9   3    4.66    0.39
  -8   9   3    5.63    0.43
  -8   9   3    5.02    0.50
  -8  -9  -3    5.36    0.56
  -8  -9  -3    5.05    0.41
  -8  -9  -3    6.42    0.52
  -8  -9   3    4.68    0.38
  -8  -9   3    5.54    0.58
  -8  -9   3    6.10    0.50
   8  -9  -3    4.36    0.40
  -8   9  -3    6.32    0.63
   8  -9  -3    6.96    0.52
  -8   9  -3    5.86    0.56
  -8  -9   3    5.05    0.39
  -9   9   3    1.07    0.25
  -9  -9  -3    1.43    0.18
  -9  -9  -3    1.30    0.31
  -9   9   3    0.89    0.38
  -9  -9  -3    1.11    0.34
   9  -9   3    1.17    0.29
   9  -9  -3    1.55    0.32
  -9  -9   3    1.10    0.23
  -9   9  -3    0.85    0.37
  -9  -9   3    0.90    0.30
  -9  -9   3    1.58    0.37
  10  -9   3    0.30    0.30
 -10   9   3    0.04    0.38
 -10  -9  -3   -0.10    0.30
 -10  -9  -3   -0.02    0.34
 -10   9   3    0.09    0.23
 -10  -9   3    0.35    0.32
 -10  -9   3   -0.38    0.33
 -10   9  -3    0.33    0.38
  10  -9  -3    0.30    0.30
 -10  -9   3   -0.17    0.21
 -10   9  -3    0.27    0.40
 -11   9   3    0.70    0.28
 -11  -9  -3    1.49    0.38
 -11  -9  -3    1.64    0.43
  11  -9   3    1.44    0.47
 -11   9   3    1.29    0.46
  11  -9  -3    2.01    0.43
 -11  -9   3    1.11    0.41
 -11  -9   3    1.91    0.44
 -11   9  -3    1.14    0.43
 -11   9  -3    0.51    0.44
 -12   9   3    1.01    0.48
 -12  -9  -3    1.10    0.38
  12  -9   3    1.09    0.40
 -12  -9  -3    1.93    0.47
 -12   9   3    0.99    0.30
 -12  -9   3    0.92    0.27
 -12  -9   3    1.39    0.41
 -12  -9   3    1.48    0.44
  12  -9  -3    1.40    0.38
 -12   9  -3    0.93    0.48
 -12   9  -3    1.56    0.46
 -13  -9  -3    2.03    0.45
 -13  -9  -3    1.39    0.49
  13  -9   3    2.02    0.44
 -13   9   3    1.93    0.53
 -13   9  -3    0.39    0.47
 -13  -9   3    2.33    0.45
 -13   9  -3    1.76    0.59
 -13  -9   3    1.38    0.48
  13  -9  -3    1.92    0.45
 -14  -9  -3   -0.54    0.37
 -14   9   3    0.24    0.51
  14  -9   3    0.81    0.44
 -14  -9  -3    0.32    0.50
 -14  -9   3    0.86    0.50
 -14  -9   3   -0.79    0.37
  14  -9  -3   -0.03    0.42
 -14   9  -3   -0.19    0.46
   0 -10  -3   38.60    1.48
   0  10  -3   39.25    1.59
   0  10   3   39.69    1.57
   0 -10  -3   38.56    1.48
   0  10  -3   41.06    1.60
   0 -10  -3   39.87    1.55
  -1  10   3   71.35    2.78
  -1 -10  -3   73.68    2.76
   1  10  -3   74.26    2.80
  -1 -10  -3   73.25    2.71
  -1 -10  -3   73.07    2.69
   1  10   3   72.45    2.77
   1 -10  -3   73.20    2.69
  -1 -10   3   71.94    2.80
  -1  10  -3   72.08    2.81
   1 -10  -3   72.57    2.75
   1 -10  -3   71.75    2.72
  -1  10  -3   72.86    2.80
  -2 -10  -3   21.53    0.93
  -2 -10  -3   21.38    0.85
  -2 -10  -3   21.23    0.85
   2 -10   3   22.24    0.83
  -2 -10  -3   20.22    0.92
  -2  10   3   22.33    0.90
  -2  10   3   21.39    0.96
   2 -10   3   21.66    0.83
  -2 -10   3   21.55    0.83
   2 -10  -3   21.16    0.84
  -2 -10   3   22.11    0.96
  -2 -10   3   22.29    0.98
  -2 -10   3   22.11    0.84
  -2  10  -3   21.40    0.96
   2 -10  -3   21.47    0.85
  -2  10  -3   21.88    0.98
   3 -10   3   91.07    3.40
  -3 -10  -3   91.70    3.41
   3 -10   3   94.19    3.40
  -3 -10  -3   92.44    3.47
  -3  10   3   89.58    3.50
  -3 -10  -3   86.10    3.55
  -3  10   3   92.65    3.43
  -3 -10   3   90.51    3.40
  -3 -10   3   92.88    3.40
  -3  10  -3   93.11    3.51
  -3  10  -3   93.39    3.50
  -3 -10   3   90.80    3.53
   3 -10  -3   88.96    3.43
  -3 -10   3   91.54    3.50
   3 -10  -3   94.59    3.41
  -4 -10  -3    0.25    0.20
  -4  10   3    0.25    0.14
  -4 -10  -3    0.05    0.12
  -4 -10  -3    0.20    0.16
   4 -10   3    0.24    0.16
  -4  10   3    0.19    0.24
  -4 -10  -3    0.43    0.15
  -4  10  -3    0.25    0.25
  -4 -10   3    0.23    0.13
  -4  10  -3    0.02    0.21
   4 -10  -3    0.48    0.15
  -4 -10   3    0.14    0.23
  -4 -10   3    0.31    0.23
   5 -10   3   24.13    0.96
  -5  10   3   23.62    0.96
   5 -10   3   22.07    0.95
  -5 -10  -3   21.89    0.91
  -5 -10  -3   24.11    0.97
  -5 -10  -3   23.41    0.96
  -5 -10  -3   21.60    0.91
  -5  10   3   22.70    1.09
  -5  10  -3   24.15    1.10
  -5 -10   3   22.17    1.06
  -5 -10   3   23.54    1.02
   5 -10  -3   23.22    0.95
   5 -10  -3   25.22    0.97
  -5 -10   3   22.50    0.94
  -5  10  -3   22.92    1.06
  -5 -10   3   23.89    0.97
  -6 -10  -3    1.36    0.29
  -6 -10  -3    1.39    0.14
  -6  10   3    1.67    0.33
   6 -10   3    1.55    0.23
  -6 -10  -3    1.15    0.20
  -6 -10  -3    1.54    0.24
   6 -10   3    1.75    0.22
  -6  10   3    1.62    0.20
  -6 -10  -3    1.66    0.15
  -6 -10   3    1.47    0.30
  -6 -10   3    1.27    0.23
  -6  10  -3    1.74    0.31
   6 -10  -3    1.35    0.20
  -6 -10   3    1.53    0.20
  -6  10  -3    1.62    0.34
  -6 -10   3    1.36    0.24
   6 -10  -3    1.42    0.24
  -7  10   3    7.72    0.66
  -7 -10  -3    7.31    0.46
  -7  10   3    7.67    0.46
  -7 -10  -3    7.67    0.37
   7 -10   3    8.71    0.53
  -7 -10  -3    8.63    0.55
  -7 -10  -3    7.82    0.61
   7 -10   3    8.28    0.48
  -7 -10   3    7.88    0.46
   7 -10  -3    8.70    0.53
  -7  10  -3    9.00    0.69
   7 -10  -3    7.58    0.47
  -7  10  -3    7.70    0.62
  -7 -10   3    8.21    0.62
  -7 -10   3    8.68    0.53
  -7 -10   3    7.36    0.45
  -8  10   3    1.94    0.24
   8 -10   3    2.32    0.31
   8 -10   3    1.98    0.26
  -8 -10  -3    1.97    0.32
  -8 -10  -3    2.11    0.36
  -8  10   3    2.12    0.40
  -8 -10  -3    1.96    0.19
  -8  10  -3    2.16    0.40
  -8 -10   3    2.06    0.24
  -8 -10   3    2.05    0.37
   8 -10  -3    2.13    0.26
  -8  10  -3    2.45    0.40
  -8 -10   3    1.78    0.24
  -8 -10   3    1.87    0.31
   8 -10  -3    2.49    0.32
   9 -10   3    6.32    0.54
  -9 -10  -3    5.09    0.50
  -9 -10  -3    5.33    0.29
  -9  10   3    5.79    0.58
  -9  10   3    4.74    0.41
  -9 -10  -3    5.43    0.57
  -9  10  -3    4.57    0.51
  -9 -10   3    5.10    0.50
  -9 -10   3    4.80    0.39
   9 -10  -3    5.51    0.55
  -9  10  -3    4.76    0.63
  -9 -10   3    5.36    0.53
 -10 -10  -3    3.61    0.82
 -10 -10  -3    3.98    0.43
  10 -10   3    4.33    0.44
 -10  10   3    3.49    0.87
 -10  10   3    4.65    0.40
 -10 -10   3    2.43    0.80
 -10 -10   3    3.72    0.39
 -10 -10   3    4.09    0.44
 -10  10  -3    3.99    0.50
  10 -10  -3    5.13    0.46
  11 -10   3    0.78    0.36
 -11  10   3    1.67    0.27
 -11 -10  -3    1.04    0.38
 -11 -10  -3    1.70    0.43
 -11  10   3    2.58    0.51
 -11  10  -3    1.08    0.40
 -11 -10   3    1.75    0.44
 -11 -10   3    1.58    0.39
  11 -10  -3    1.53    0.38
 -11  10  -3    0.88    0.44
 -12 -10  -3    0.83    0.47
  12 -10   3    0.07    0.36
 -12  10   3   -0.05    0.46
 -12 -10  -3    1.03    0.39
 -12 -10   3    0.30    0.39
 -12  10  -3   -0.28    0.41
 -12 -10   3    1.00    0.45
 -12  10  -3    0.38    0.39
  12 -10  -3    0.82    0.39
  13 -10   3    0.64    0.42
 -13 -10  -3    0.68    0.39
 -13  10   3    1.39    0.54
 -13 -10  -3    0.89    0.51
  13 -10  -3    0.24    0.42
 -13 -10   3    0.30    0.39
 -13 -10   3    0.57    0.51
 -13  10  -3    0.23    0.48
 -14 -10  -3    0.36    0.39
 -14  10   3   -0.05    0.52
 -14 -10  -3   -0.03    0.56
  14 -10   3   -0.05    0.39
 -14 -10   3    0.22    0.49
 -14  10  -3   -0.13    0.51
  14 -10  -3    0.21    0.41
 -14 -10   3   -0.15    0.40
   0  11   3    0.26    0.19
   0  11  -3   -0.34    0.20
   0  11  -3   -0.28    0.19
   0 -11  -3    0.13    0.16
   0 -11  -3   -0.21    0.10
  -1 -11  -3    1.20    0.21
  -1  11   3    1.11    0.24
  -1 -11  -3    1.19    0.15
  -1 -11  -3    1.14    0.13
   1 -11  -3    1.28    0.19
  -1 -11   3    1.17    0.27
  -1  11  -3    1.20    0.27
   1 -11  -3    1.36    0.13
   1 -11  -3    1.16    0.16
  -1  11  -3    0.93    0.24
   1  11   3    1.38    0.24
   2 -11   3    0.58    0.11
  -2 -11  -3    0.58    0.13
  -2  11   3    0.56    0.17
  -2  11   3    0.95    0.24
  -2 -11  -3    0.39    0.20
  -2 -11  -3    0.52    0.22
   2 -11   3    0.53    0.11
  -2 -11  -3    0.73    0.14
  -2 -11   3    0.62    0.23
   2 -11  -3    0.66    0.14
  -2  11  -3    0.47    0.22
  -2 -11   3    0.41    0.11
  -2  11  -3    0.44    0.24
   2 -11  -3    0.62    0.12
  -2 -11   3    0.70    0.25
  -2 -11   3    0.75    0.12
   3 -11   3    4.10    0.40
  -3 -11  -3    4.20    0.30
  -3 -11  -3    3.88    0.40
  -3 -11  -3    4.55    0.41
  -3 -11  -3    4.70    0.29
   3 -11   3    4.17    0.27
  -3  11   3    4.41    0.46
  -3  11   3    4.42    0.34
  -3 -11   3    4.60    0.42
  -3 -11   3    4.22    0.27
   3 -11  -3    3.88    0.29
  -3  11  -3    4.98    0.44
   3 -11  -3    4.41    0.28
  -3 -11   3    4.08    0.37
  -3 -11   3    4.02    0.32
  -3  11  -3    4.12    0.45
   4 -11   3    0.37    0.16
   4 -11   3    0.23    0.14
  -4 -11  -3    0.52    0.28
  -4 -11  -3    0.33    0.17
  -4  11   3    0.20    0.16
  -4  11   3    0.09    0.30
  -4 -11  -3    0.36    0.17
  -4 -11  -3    0.28    0.18
  -4 -11   3    0.14    0.14
   4 -11  -3    0.18    0.16
  -4 -11   3    0.21    0.16
  -4 -11   3   -0.14    0.24
  -4 -11   3    0.12    0.25
  -4  11  -3    0.71    0.28
  -4  11  -3    0.05    0.22
   4 -11  -3    0.41    0.14
  -5 -11  -3   11.69    0.58
   5 -11   3   12.74    0.60
  -5 -11  -3   12.12    0.57
  -5  11   3   13.18    0.60
  -5 -11  -3   12.72    0.70
  -5 -11  -3   13.87    0.62
  -5  11   3   12.82    0.76
  -5  11  -3   12.74    0.71
   5 -11  -3   12.43    0.61
  -5  11  -3   12.65    0.76
  -5 -11   3   12.34    0.73
  -5 -11   3   12.10    0.57
  -5 -11   3   11.84    0.67
  -5 -11   3   12.56    0.61
   5 -11  -3   12.33    0.59
   6 -11   3    0.87    0.20
  -6  11   3    1.34    0.20
  -6 -11  -3    0.67    0.23
  -6  11   3    0.93    0.33
   6 -11   3    1.65    0.24
  -6 -11  -3    1.03    0.29
  -6 -11  -3    1.13    0.20
  -6 -11  -3    1.13    0.14
  -6  11  -3    1.04    0.33
  -6 -11   3    1.14    0.23
  -6 -11   3    0.72    0.19
   6 -11  -3    1.27    0.24
  -6  11  -3    1.70    0.30
  -6 -11   3    0.96    0.31
   6 -11  -3    0.95    0.20
  -6 -11   3    0.98    0.23
  -7 -11  -3    0.65    0.20
  -7 -11  -3    0.70    0.26
  -7 -11  -3    1.26    0.33
  -7  11   3    0.82    0.19
   7 -11   3    1.37    0.27
  -7  11   3    1.20    0.38
  -7 -11  -3    0.93    0.13
   7 -11   3    0.89    0.21
  -7  11  -3    1.05    0.30
  -7  11  -3    0.87    0.36
  -7 -11   3    0.93    0.21
   7 -11  -3    0.98    0.26
  -7 -11   3    1.32    0.32
   7 -11  -3    0.63    0.20
  -7 -11   3    0.61    0.25
  -7 -11   3    1.15    0.20
  -8  11   3    0.56    0.37
  -8 -11  -3    0.37    0.27
   8 -11   3    0.31    0.26
  -8 -11  -3    0.37    0.32
  -8  11   3    0.24    0.18
  -8 -11   3    0.46    0.20
  -8  11  -3    0.27    0.30
  -8  11  -3    0.80    0.37
  -8 -11   3    0.39    0.26
  -8 -11   3    0.40    0.33
   8 -11  -3    0.58    0.28
  -9 -11  -3    4.96    0.49
  -9  11   3    3.94    0.38
  -9  11   3    4.33    0.55
   9 -11   3    5.68    0.55
  -9 -11  -3    5.55    0.57
  -9  11  -3    3.62    0.51
  -9 -11   3    4.75    0.50
   9 -11  -3    5.03    0.44
  -9 -11   3    4.93    0.38
  -9  11  -3    4.98    0.49
  -9 -11   3    4.84    0.44
 -10  11   3    1.34    0.22
 -10  11   3    0.72    0.42
 -10 -11  -3    0.67    0.38
 -10 -11  -3    0.57    0.34
  10 -11   3    0.89    0.35
 -10  11  -3    0.96    0.34
 -10 -11   3    1.07    0.22
 -10 -11   3    0.57    0.40
 -10 -11   3    1.20    0.34
  10 -11  -3    1.46    0.36
 -10  11  -3    0.49    0.41
 -11 -11  -3    5.32    0.51
  11 -11   3    5.65    0.50
 -11  11   3    3.69    0.58
 -11 -11  -3    4.51    0.55
 -11 -11   3    4.63    0.50
 -11  11  -3    4.23    0.50
 -11 -11   3    5.41    0.57
  11 -11  -3    4.58    0.51
 -11  11  -3    5.11    0.60
 -12  11   3    0.90    0.52
 -12 -11  -3   -0.06    0.36
  12 -11   3   -0.22    0.34
 -12 -11  -3    0.18    0.44
 -12 -11   3    1.03    0.48
  12 -11  -3   -0.14    0.38
 -12  11  -3   -0.02    0.46
 -12 -11   3    0.57    0.40
 -12  11  -3    0.30    0.35
 -13  11   3    0.88    0.52
 -13 -11  -3    0.60    0.51
 -13 -11  -3    0.88    0.47
  13 -11  -3    0.93    0.75
 -13  11  -3    0.29    0.49
 -13 -11   3    0.20    0.74
 -13 -11   3    0.12    0.46
   0 -12  -3   14.54    0.69
   0  12  -3   14.13    0.77
   0  12  -3   15.22    0.76
   0  12   3   13.56    0.73
   0 -12  -3   14.62    0.62
  -1 -12  -3   18.13    0.74
  -1 -12  -3   18.32    0.73
  -1  12   3   18.60    0.88
  -1 -12  -3   18.60    0.83
  -1 -12   3   19.06    0.88
  -1  12  -3   18.12    0.89
   1 -12  -3   17.89    0.72
   1 -12  -3   17.26    0.76
   1 -12  -3   17.79    0.80
  -1  12  -3   18.45    0.88
  -1 -12   3   18.20    0.90
  -2 -12  -3    0.83    0.15
  -2 -12  -3    0.83    0.23
   2 -12   3    0.66    0.12
   2 -12   3    0.81    0.12
  -2 -12  -3    0.61    0.24
  -2 -12  -3    0.71    0.14
  -2  12   3    0.47    0.25
  -2 -12   3    0.86    0.13
  -2 -12   3    0.48    0.28
  -2 -12   3    0.83    0.12
   2 -12  -3    1.02    0.20
  -2  12  -3    1.24    0.33
   2 -12  -3    0.97    0.15
   2 -12  -3    0.98    0.14
  -2  12  -3    0.77    0.25
  -3  12   3    2.10    0.23
  -3 -12  -3    1.67    0.32
   3 -12   3    2.10    0.18
  -3 -12  -3    1.59    0.19
  -3 -12  -3    2.11    0.29
  -3 -12  -3    2.36    0.21
  -3  12   3    2.13    0.35
   3 -12   3    1.75    0.17
   3 -12  -3    1.91    0.19
   3 -12  -3    2.24    0.20
  -3  12  -3    2.03    0.35
  -3 -12   3    1.86    0.31
  -3 -12   3    1.38    0.34
  -3 -12   3    2.17    0.19
  -3  12  -3    2.17    0.30
  -3 -12   3    2.24    0.22
  -4 -12  -3    0.71    0.25
   4 -12   3    0.83    0.18
  -4  12   3    0.66    0.29
  -4  12   3    1.04    0.19
   4 -12   3    0.95    0.17
  -4 -12  -3    0.33    0.17
  -4 -12  -3    0.58    0.20
  -4 -12  -3    0.78    0.19
   4 -12  -3    0.60    0.18
  -4 -12   3    0.90    0.28
  -4 -12   3    0.69    0.29
  -4  12  -3    0.55    0.25
  -4 -12   3    0.72    0.18
  -4 -12   3    0.21    0.15
   4 -12  -3    0.66    0.17
  -4  12  -3    0.40    0.29
  -5  12   3    1.91    0.22
  -5  12   3    1.50    0.36
   5 -12   3    1.46    0.22
  -5 -12  -3    1.70    0.21
   5 -12   3    1.54    0.21
  -5 -12  -3    1.61    0.30
  -5 -12  -3    1.79    0.19
  -5 -12  -3    1.88    0.25
   5 -12  -3    1.60    0.23
  -5 -12   3    1.35    0.19
  -5  12  -3    1.77    0.30
  -5 -12   3    0.99    0.28
  -5  12  -3    1.87    0.36
   5 -12  -3    1.57    0.20
  -5 -12   3    1.51    0.23
  -5 -12   3    1.19    0.32
  -6 -12  -3   -0.02    0.22
  -6  12   3    0.20    0.17
  -6 -12  -3    0.08    0.12
   6 -12   3    0.08    0.21
  -6 -12  -3   -0.18    0.27
   6 -12   3    0.05    0.18
  -6  12   3   -0.10    0.31
  -6 -12  -3   -0.19    0.17
   6 -12  -3    0.07    0.22
   6 -12  -3    0.16    0.18
  -6 -12   3    0.34    0.22
  -6  12  -3    0.18    0.25
  -6 -12   3   -0.04    0.21
  -6  12  -3    0.48    0.33
  -6 -12   3    0.25    0.30
   7 -12   3   -0.25    0.18
  -7 -12  -3    0.06    0.10
  -7 -12  -3    0.25    0.20
  -7  12   3   -0.14    0.16
  -7  12   3    0.01    0.34
  -7 -12  -3   -0.08    0.24
   7 -12   3   -0.01    0.23
  -7 -12  -3    0.07    0.32
  -7 -12   3    0.31    0.20
  -7 -12   3   -0.13    0.23
  -7  12  -3   -0.09    0.25
   7 -12  -3    0.29    0.24
   7 -12  -3   -0.04    0.19
  -7 -12   3   -0.14    0.29
  -7  12  -3   -0.09    0.34
  -7 -12   3   -0.11    0.18
  -8  12   3    1.02    0.43
  -8 -12  -3    0.99    0.31
  -8  12   3    1.33    0.21
   8 -12   3    1.07    0.29
  -8 -12  -3    1.05    0.36
  -8 -12   3    0.68    0.35
  -8 -12   3    1.06    0.22
  -8  12  -3    0.51    0.39
  -8 -12   3    1.05    0.30
   8 -12  -3    1.02    0.31
  -8  12  -3    1.22    0.30
  -9 -12  -3    1.40    0.39
  -9 -12  -3    0.91    0.32
  -9  12   3    1.21    0.20
  -9  12   3    1.13    0.43
   9 -12   3    1.48    0.34
  -9  12  -3    1.35    0.44
  -9  12  -3    0.96    0.31
  -9 -12   3    1.09    0.39
   9 -12  -3    1.17    0.33
  -9 -12   3    1.40    0.22
  -9 -12   3    1.25    0.34
 -10 -12  -3   -0.20    0.37
 -10 -12  -3    0.31    0.33
 -10  12   3    0.55    0.46
  10 -12   3    0.16    0.31
 -10  12  -3   -0.14    0.27
 -10 -12   3    0.08    0.39
  10 -12  -3    0.09    0.33
 -10 -12   3   -0.01    0.33
 -10  12  -3    0.13    0.42
 -11 -12  -3    0.66    0.45
 -11  12   3    0.35    0.45
 -11 -12  -3    0.45    0.37
  11 -12   3    0.37    0.37
 -11  12  -3   -0.29    0.30
 -11 -12   3    0.13    0.35
 -11 -12   3    0.27    0.43
 -11  12  -3   -0.40    0.46
  11 -12  -3    0.20    0.37
  12 -12   3    0.11    0.37
 -12 -12  -3    0.54    0.58
 -12 -12  -3    0.06    0.35
 -12  12   3    0.12    0.79
 -12 -12   3   -0.82    0.34
 -12 -12   3   -0.59    0.70
 -12  12  -3   -0.07    0.79
  12 -12  -3   -0.27    0.35
 -13  12   3    0.96    0.54
  13 -12   3    0.35    0.40
 -13 -12  -3    0.61    0.38
 -13 -12  -3   -0.09    0.52
 -13  12  -3    0.12    0.55
  13 -12  -3   -0.11    0.40
 -13 -12   3    0.18    0.52
 -13 -12   3    0.49    0.41
   0  13   3    0.12    0.23
   0 -13  -3    0.30    0.15
   0 -13  -3    0.03    0.20
  -1 -13  -3    6.00    0.45
  -1 -13  -3    5.92    0.49
  -1  13   3    6.12    0.52
  -1 -13  -3    5.72    0.32
  -1 -13  -3    5.87    0.33
  -1  13  -3    5.83    0.55
  -1  13  -3    6.39    0.52
   1 -13  -3    5.83    0.42
   1 -13  -3    5.58    0.32
  -1 -13   3    6.28    0.56
   1 -13  -3    6.17    0.32
  -1 -13   3    6.09    0.51
  -2  13   3    4.18    0.40
   2 -13   3    3.99    0.25
  -2 -13  -3    4.26    0.30
  -2 -13  -3    3.76    0.28
  -2 -13  -3    3.67    0.38
  -2 -13   3    4.60    0.39
  -2 -13   3    4.06    0.43
   2 -13  -3    4.00    0.27
  -2 -13   3    4.07    0.26
  -2  13  -3    4.33    0.43
   2 -13  -3    3.82    0.36
  -2  13  -3    4.51    0.46
   2 -13  -3    4.40    0.29
  -2 -13   3    4.38    0.25
  -3  13   3    4.51    0.44
  -3 -13  -3    5.65    0.35
  -3 -13  -3    5.35    0.33
  -3 -13  -3    4.48    0.47
   3 -13   3    4.52    0.31
  -3 -13  -3    5.21    0.48
   3 -13   3    5.35    0.32
  -3 -13   3    5.48    0.49
  -3  13  -3    5.64    0.58
  -3  13  -3    4.95    0.49
   3 -13  -3    5.18    0.33
   3 -13  -3    5.27    0.38
  -3 -13   3    5.26    0.53
  -3 -13   3    4.94    0.30
  -3 -13   3    5.16    0.33
   3 -13  -3    5.07    0.34
   4 -13   3    0.50    0.18
  -4 -13  -3    0.23    0.19
   4 -13   3    0.49    0.16
  -4  13   3    0.69    0.19
  -4 -13  -3    0.23    0.20
  -4 -13  -3    0.84    0.19
  -4 -13  -3    0.36    0.26
  -4  13   3    0.78    0.31
   4 -13  -3    0.30    0.18
   4 -13  -3    0.78    0.18
  -4  13  -3    0.70    0.26
  -4 -13   3    0.54    0.19
  -4 -13   3    0.65    0.29
  -4 -13   3    0.62    0.16
  -4 -13   3    0.25    0.29
  -4  13  -3    0.59    0.32
   5 -13   3    1.80    0.22
   5 -13   3    2.56    0.25
  -5 -13  -3    2.29    0.34
  -5 -13  -3    2.22    0.27
  -5  13   3    2.31    0.38
  -5 -13  -3    1.90    0.24
  -5 -13  -3    1.84    0.20
  -5  13   3    2.56    0.24
  -5 -13   3    1.95    0.37
   5 -13  -3    2.32    0.24
  -5  13  -3    2.27    0.32
  -5 -13   3    2.28    0.32
   5 -13  -3    2.41    0.27
  -5 -13   3    2.12    0.26
  -5 -13   3    2.21    0.22
  -5  13  -3    2.11    0.41
   6 -13   3    1.87    0.24
   6 -13   3    2.17    0.27
  -6 -13  -3    2.10    0.36
  -6  13   3    2.40    0.23
  -6 -13  -3    2.26    0.24
  -6 -13  -3    2.51    0.30
  -6 -13  -3    1.77    0.24
  -6  13   3    1.95    0.40
  -6 -13   3    2.18    0.29
   6 -13  -3    2.56    0.26
   6 -13  -3    2.26    0.28
  -6 -13   3    1.50    0.36
  -6 -13   3    2.14    0.29
  -6 -13   3    2.01    0.23
  -6  13  -3    2.87    0.46
  -7  13   3    1.23    0.41
   7 -13   3    1.16    0.27
  -7 -13  -3    1.38    0.36
  -7  13   3    1.35    0.21
  -7 -13  -3    1.58    0.30
   7 -13   3    1.08    0.23
  -7 -13   3    1.60    0.37
   7 -13  -3    1.48    0.29
  -7 -13   3    1.59    0.29
  -7  13  -3    1.12    0.30
  -7 -13   3    1.36    0.23
  -7  13  -3    1.71    0.44
  -8 -13  -3    0.70    0.42
  -8  13   3    0.53    0.17
  -8  13   3   -0.17    0.37
  -8 -13  -3    0.03    0.28
   8 -13   3    0.34    0.28
  -8 -13   3    0.21    0.29
  -8  13  -3    0.35    0.40
  -8 -13   3    0.30    0.19
  -8 -13   3    0.14    0.35
  -8  13  -3    0.39    0.26
   8 -13  -3    0.25    0.28
   9 -13   3    1.13    0.33
  -9 -13  -3    1.65    0.41
  -9 -13  -3    1.58    0.34
  -9  13   3    0.75    0.44
  -9 -13   3    1.07    0.42
  -9  13  -3    1.00    0.45
  -9 -13   3    0.08    0.31
  -9  13  -3    0.62    0.28
   9 -13  -3    0.79    0.33
 -10 -13  -3    0.39    0.40
 -10  13   3    0.60    0.47
 -10 -13  -3   -0.20    0.34
  10 -13   3    0.58    0.34
 -10 -13   3    0.27    0.34
 -10 -13   3    0.34    0.41
 -10  13  -3    0.42    0.44
 -10  13  -3   -0.40    0.26
  10 -13  -3    0.08    0.33
  11 -13   3    0.47    0.36
 -11 -13  -3   -0.25    0.42
 -11  13   3    0.37    0.50
 -11 -13  -3   -0.34    0.36
  11 -13  -3    0.01    0.37
 -11 -13   3   -0.26    0.43
 -11  13  -3    0.32    0.48
 -11 -13   3   -0.02    0.36
 -12  13   3   -0.53    0.47
 -12 -13  -3    0.21    0.45
 -12 -13  -3    0.46    0.38
  12 -13   3    0.00    0.37
 -12 -13   3   -0.04    0.46
 -12 -13   3    0.14    0.36
 -12  13  -3   -0.71    0.49
  12 -13  -3    0.42    0.38
   0 -14   3    3.35    0.35
   0 -14  -3    3.35    0.31
   0  14   3    2.96    0.37
   0 -14   3    2.67    0.41
  -1  14   3   26.03    1.21
  -1 -14  -3   27.02    1.05
  -1 -14  -3   25.61    1.03
  -1 -14  -3   26.24    1.15
  -1 -14  -3   26.46    1.20
  -1 -14   3   26.84    1.20
  -1 -14   3   26.24    1.25
  -1  14  -3   26.31    1.24
   1 -14  -3   26.78    1.03
   1 -14  -3   26.66    1.12
   1 -14  -3   26.60    1.06
  -1  14  -3   27.10    1.20
  -2  14   3    1.30    0.33
  -2 -14  -3    1.64    0.17
  -2 -14  -3    1.48    0.19
  -2 -14  -3    1.90    0.33
  -2 -14  -3    1.57    0.29
   2 -14  -3    1.22    0.17
  -2 -14   3    0.35    0.39
   2 -14  -3    1.45    0.17
  -2 -14   3    1.44    0.30
   2 -14  -3    1.19    0.22
  -2  14  -3    1.29    0.30
  -2  14  -3    1.10    0.33
  -3 -14  -3   15.53    0.82
  -3  14   3   15.50    0.88
   3 -14   3   15.81    0.66
   3 -14   3   15.72    0.65
  -3 -14  -3   15.68    0.69
  -3 -14  -3   15.58    0.67
  -3 -14  -3   15.78    0.81
  -3  14  -3   14.77    0.90
  -3 -14   3   16.15    0.67
  -3 -14   3   15.70    0.65
  -3 -14   3   15.14    0.85
   3 -14  -3   15.59    0.72
  -3  14  -3   15.56    0.82
  -3 -14   3   14.47    0.98
   3 -14  -3   15.53    0.67
   3 -14  -3   15.76    0.67
  -4 -14  -3    9.87    0.56
  -4 -14  -3   10.21    0.54
  -4 -14  -3    9.89    0.64
   4 -14   3    9.97    0.50
   4 -14   3   10.04    0.50
  -4  14   3    9.45    0.73
  -4 -14  -3    9.63    0.51
  -4  14  -3   11.09    0.77
   4 -14  -3    9.87    0.51
  -4  14  -3   10.40    0.64
   4 -14  -3    9.54    0.53
   4 -14  -3   10.16    0.52
  -4 -14   3   10.20    0.71
  -4 -14   3    9.94    0.52
  -4 -14   3   10.31    0.71
  -4 -14   3    9.76    0.48
  -5 -14  -3   12.81    0.64
   5 -14   3   15.46    0.69
  -5 -14  -3   15.34    0.72
   5 -14   3   15.16    0.69
  -5 -14  -3   15.49    0.84
  -5  14   3   15.26    0.91
  -5 -14  -3   13.91    0.68
  -5  14  -3   14.38    0.81
  -5  14  -3   16.17    0.94
  -5 -14   3   15.95    0.71
   5 -14  -3   14.26    0.69
   5 -14  -3   16.00    0.71
  -5 -14   3   13.05    0.78
  -5 -14   3   15.31    0.67
  -5 -14   3   16.00    0.87
  -6  14   3    0.18    0.35
  -6  14   3    0.23    0.18
  -6 -14  -3    0.34    0.29
  -6 -14  -3    0.00    0.30
  -6 -14  -3    0.01    0.19
   6 -14   3    0.25    0.21
   6 -14   3    0.28    0.27
  -6 -14   3    0.48    0.29
  -6 -14   3    0.14    0.32
  -6 -14   3    0.23    0.23
  -6 -14   3   -0.59    0.17
  -6  14  -3    0.23    0.37
   6 -14  -3    0.20    0.28
  -6  14  -3   -0.08    0.24
   6 -14  -3    0.32    0.20
  -7  14   3    1.83    0.26
  -7 -14  -3    2.18    0.33
  -7  14   3    1.19    0.46
   7 -14   3    1.77    0.30
   7 -14  -3    1.94    0.31
  -7  14  -3    1.50    0.31
  -7 -14   3    1.69    0.31
  -7 -14   3    1.53    0.39
  -7 -14   3    1.90    0.25
  -7  14  -3    1.80    0.44
  -8 -14  -3   -0.13    0.29
   8 -14   3   -0.07    0.28
  -8 -14  -3    0.12    0.35
  -8  14   3   -0.30    0.39
  -8 -14   3    0.05    0.29
   8 -14  -3    0.29    0.30
  -8  14  -3   -0.27    0.24
  -8 -14   3   -0.08    0.37
  -8  14  -3    0.25    0.43
  -9  14   3    1.47    0.49
  -9 -14  -3    1.63    0.43
  -9 -14  -3    2.03    0.38
   9 -14   3    1.47    0.35
   9 -14  -3    2.20    0.37
  -9  14  -3    1.07    0.31
  -9  14  -3    1.61    0.48
  -9 -14   3    1.37    0.45
  -9 -14   3    2.37    0.38
  10 -14   3    0.12    0.33
 -10  14   3    0.57    0.50
 -10 -14  -3    0.68    0.35
 -10 -14  -3    0.17    0.42
  10 -14  -3    0.57    0.36
 -10  14  -3    0.74    0.50
 -10 -14   3    0.40    0.42
 -10 -14   3   -0.05    0.35
 -11  14   3   -0.58    0.49
 -11 -14  -3    0.37    0.36
 -11 -14  -3   -0.03    0.43
  11 -14   3   -0.14    0.35
  11 -14  -3   -0.08    0.36
 -11 -14   3   -0.05    0.36
 -11 -14   3    0.07    0.45
 -11  14  -3   -0.09    0.46
   0 -15   3   -0.16    0.25
   0 -15   3    0.03    0.33
   0 -15  -3    0.28    0.23
  -1 -15  -3    0.89    0.26
  -1  15   3    0.78    0.31
   1 -15   3    0.46    0.27
  -1 -15   3    0.27    0.33
  -1 -15   3    0.90    0.29
  -2 -15  -3    3.22    0.27
  -2 -15  -3    2.39    0.38
  -2  15   3    2.88    0.40
  -2 -15  -3    3.01    0.35
  -2 -15  -3    2.83    0.24
  -2  15  -3    3.49    0.39
   2 -15  -3    3.26    0.29
   2 -15  -3    3.35    0.27
  -2 -15   3    3.16    0.44
  -2  15  -3    2.79    0.41
  -2 -15   3    3.05    0.38
   2 -15  -3    3.15    0.30
  -3  15   3    4.19    0.47
  -3 -15  -3    3.08    0.39
  -3 -15  -3    3.90    0.35
   3 -15   3    4.28    0.31
  -3 -15  -3    3.76    0.39
   3 -15   3    4.22    0.29
  -3 -15  -3    4.24    0.36
  -3 -15   3    4.00    0.28
   3 -15  -3    4.36    0.32
  -3 -15   3    4.51    0.32
  -3 -15   3    4.03    0.43
  -3  15  -3    4.56    0.41
   3 -15  -3    3.96    0.38
  -3  15  -3    4.21    0.48
  -3 -15   3    3.58    0.48
  -4 -15  -3    0.42    0.22
  -4  15   3    0.65    0.33
  -4 -15  -3    0.35    0.30
  -4 -15  -3    0.60    0.19
   4 -15   3    0.55    0.19
  -4 -15  -3    0.71    0.23
   4 -15  -3    0.57    0.19
   4 -15  -3    0.67    0.20
  -4 -15   3    0.52    0.20
  -4  15  -3    0.64    0.35
  -4 -15   3    0.90    0.34
   4 -15  -3    0.32    0.20
  -4  15  -3    0.45    0.28
  -4 -15   3    0.99    0.33
  -5  15   3    3.89    0.47
  -5 -15  -3    2.62    0.27
  -5 -15  -3    3.06    0.35
   5 -15   3    3.04    0.27
  -5 -15  -3    2.53    0.39
   5 -15  -3    2.56    0.27
  -5 -15   3    2.51    0.38
  -5  15  -3    2.49    0.46
   5 -15  -3    2.57    0.26
  -5 -15   3    2.68    0.47
  -5 -15   3    2.99    0.26
   5 -15  -3    3.13    0.34
  -5 -15   3    3.21    0.42
  -5  15  -3    2.33    0.34
  -6 -15  -3    0.13    0.25
   6 -15   3    0.37    0.24
   6 -15   3    0.08    0.21
  -6  15   3    1.19    0.43
  -6 -15   3    0.53    0.26
   6 -15  -3    0.49    0.35
  -6 -15   3    0.20    0.20
   6 -15  -3    0.42    0.25
  -6  15  -3    0.56    0.28
  -6 -15   3    0.32    0.34
  -6  15  -3    0.19    0.40
   7 -15   3    2.76    0.34
  -7 -15  -3    3.06    0.43
  -7  15   3    3.31    0.53
  -7 -15  -3    2.30    0.34
  -7  15  -3    2.31    0.48
  -7 -15   3    3.10    0.36
  -7 -15   3    3.34    0.47
   7 -15  -3    2.98    0.35
  -7  15  -3    2.52    0.35
   8 -15   3    0.48    0.31
  -8 -15  -3    0.73    0.39
  -8  15   3    0.53    0.43
  -8 -15  -3    0.93    0.33
  -8 -15   3    0.34    0.38
   8 -15  -3    0.75    0.31
  -8  15  -3    0.42    0.45
  -8  15  -3    0.30    0.26
  -8 -15   3    0.69    0.32
   9 -15   3    2.61    0.39
  -9 -15  -3    2.27    0.46
  -9 -15  -3    2.95    0.41
  -9  15   3    2.55    0.56
  -9  15  -3    2.55    0.53
   9 -15  -3    3.92    0.42
  -9 -15   3    2.27    0.50
  -9 -15   3    3.57    0.42
 -10 -15  -3    0.30    0.36
 -10  15   3    0.23    0.54
 -10 -15  -3    0.33    0.57
  10 -15   3    0.62    0.36
  10 -15  -3    0.01    0.35
 -10 -15   3   -0.28    0.49
 -10  15  -3   -0.18    0.47
 -10 -15   3    0.04    0.36
 -11 -15  -3    2.85    0.72
 -11  15   3    0.99    0.68
 -11 -15  -3    2.26    0.57
 -11 -15   3    2.08    0.74
   0 -16  -3    1.80    0.29
   0 -16   3    1.90    0.41
   0 -16   3    2.17    0.34
   0 -16  -3    2.14    0.38
  -1  16   3    5.10    0.51
   1 -16   3    5.74    0.53
  -1 -16  -3    4.64    0.48
  -1 -16  -3    5.26    0.50
   1 -16   3    5.18    0.53
   1 -16  -3    4.96    0.46
  -1 -16   3    4.77    0.44
  -1 -16   3    5.55    0.54
  -2 -16  -3   -0.06    0.19
  -2 -16  -3   -0.24    0.26
  -2  16   3    0.15    0.32
  -2 -16  -3    0.10    0.34
   2 -16   3    0.50    0.27
  -2  16  -3    0.28    0.34
   2 -16  -3   -0.16    0.21
  -2 -16   3   -0.01    0.29
  -2 -16   3    0.08    0.36
  -3 -16  -3    0.39    0.17
  -3 -16  -3    0.56    0.29
  -3  16   3    0.28    0.34
  -3 -16  -3    0.56    0.28
   3 -16  -3    0.91    0.19
  -3 -16   3    0.42    0.17
   3 -16  -3    0.58    0.24
  -3 -16   3    0.71    0.37
  -3  16  -3    0.91    0.30
  -3 -16   3    0.48    0.33
  -3  16  -3    0.50    0.37
  -4 -16  -3    7.73    0.50
   4 -16   3    7.85    0.44
  -4 -16  -3    7.39    0.63
  -4  16   3    8.02    0.74
   4 -16   3    7.83    0.43
  -4 -16  -3    8.31    0.45
   4 -16  -3    7.34    0.45
  -4 -16   3    7.88    0.43
  -4 -16   3    7.87    0.47
  -4 -16   3    5.83    0.64
   4 -16  -3    8.28    0.47
   4 -16  -3    7.73    0.47
  -4  16  -3    7.18    0.60
   5 -16   3    1.65    0.26
  -5  16   3    1.14    0.41
  -5 -16  -3    1.34    0.23
  -5 -16  -3    1.41    0.46
  -5 -16  -3    2.01    0.29
   5 -16   3    1.44    0.23
   5 -16  -3    0.93    0.22
  -5  16  -3    1.42    0.32
  -5 -16   3    1.71    0.31
  -5 -16   3    1.87    0.27
  -5 -16   3    1.25    0.38
  -5  16  -3    1.05    0.41
   5 -16  -3    1.55    0.27
  -5 -16   3    1.49    0.22
  -6 -16  -3    2.19    0.42
  -6  16   3    2.85    0.50
   6 -16   3    2.66    0.31
  -6 -16  -3    2.51    0.33
  -6  16  -3    2.88    0.49
   6 -16  -3    3.06    0.32
  -6 -16   3    2.56    0.43
  -6  16  -3    2.74    0.35
  -6 -16   3    3.04    0.34
   7 -16   3    0.35    0.28
  -7 -16  -3   -0.12    0.35
  -7 -16  -3    0.18    0.29
  -7  16   3    0.14    0.42
  -7  16  -3    1.49    0.32
  -7 -16   3    0.15    0.29
   7 -16  -3    0.36    0.29
  -7  16  -3    0.78    0.45
  -7 -16   3    0.13    0.37
  -8 -16  -3   -0.04    0.31
   8 -16   3   -0.07    0.30
  -8  16   3   -0.23    0.43
  -8 -16  -3   -0.20    0.37
  -8 -16   3   -0.08    0.32
  -8 -16   3   -0.21    0.38
  -8  16  -3    0.27    0.47
   8 -16  -3   -0.14    0.30
  -9  16   3    0.47    0.84
   9 -16   3    0.53    0.33
  -9 -16  -3    0.35    0.33
  -9 -16  -3    0.13    0.61
   9 -16  -3   -0.17    0.32
  -9 -16   3    0.42    0.34
  -9  16  -3    0.20    0.49
  -9 -16   3    0.18    0.50
 -10  16   3    0.43    0.50
 -10 -16  -3   -0.06    0.57
 -10 -16  -3   -0.03    0.41
 -10  16  -3   -0.43    0.54
 -10 -16   3   -0.13    0.46
  10 -16  -3   -0.16    0.61
 -10 -16   3    0.73    0.61
   0 -17  -3    0.78    0.36
   0 -17   3   -0.13    0.28
   0 -17   3    0.56    0.39
   0 -17  -3    0.36    0.26
  -1 -17  -3    5.50    0.50
   1 -17   3    5.47    0.56
  -1 -17  -3    4.63    0.50
   1 -17   3    5.58    0.46
  -1 -17   3    4.87    0.54
   1 -17  -3    5.07    0.50
   1 -17  -3    5.14    0.47
  -1 -17   3    5.33    0.47
  -2  17   3    1.45    0.40
  -2 -17  -3    1.76    0.37
   2 -17   3    1.88    0.33
  -2 -17  -3    1.68    0.32
  -2 -17   3    1.90    0.43
   2 -17  -3    1.74    0.27
  -2 -17   3    2.31    0.43
  -3 -17  -3    2.33    0.36
  -3  17   3    2.72    0.50
   3 -17   3    2.19    0.33
  -3 -17  -3    2.37    0.22
   3 -17  -3    2.21    0.23
  -3 -17   3    1.94    0.43
   3 -17  -3    2.37    0.26
   3 -17  -3    2.75    0.23
  -3 -17   3    2.29    0.39
  -3  17  -3    1.26    0.41
   4 -17   3    0.17    0.19
  -4 -17  -3    0.17    0.23
  -4 -17  -3    0.17    0.18
  -4  17   3    0.37    0.37
  -4 -17  -3    0.08    0.30
   4 -17   3    0.13    0.16
  -4 -17   3    0.40    0.20
  -4 -17   3    0.03    0.33
  -4 -17   3    0.07    0.31
  -4  17  -3   -0.01    0.38
  -4 -17   3    0.35    0.17
   4 -17  -3    0.21    0.21
   4 -17  -3    0.40    0.18
  -5  17   3   -0.21    0.35
  -5 -17  -3    0.19    0.32
   5 -17   3   -0.06    0.22
  -5 -17  -3    0.19    0.25
   5 -17   3   -0.10    0.18
   5 -17  -3    0.16    0.24
  -5 -17   3    0.66    0.25
  -5 -17   3    0.05    0.18
  -5  17  -3    0.30    0.28
  -5  17  -3    0.30    0.41
  -5 -17   3   -0.06    0.33
   5 -17  -3    0.21    0.23
  -6  17   3    0.71    0.43
  -6 -17  -3    0.70    0.36
  -6 -17  -3    0.97    0.30
   6 -17   3    0.85    0.28
   6 -17  -3    1.07    0.28
  -6 -17   3    0.00    0.37
  -6  17  -3    0.05    0.42
  -6 -17   3    1.12    0.29
  -7  17   3   -0.19    0.44
   7 -17   3    0.80    0.30
  -7 -17  -3    0.41    0.39
  -7 -17  -3    1.00    0.34
  -7 -17   3    0.45    0.40
  -7  17  -3    0.59    0.47
  -7 -17   3    0.15    0.29
   7 -17  -3    0.33    0.30
  -8 -17  -3   -0.30    0.69
   8 -17   3    0.57    0.31
  -8 -17  -3    0.21    0.32
  -8  17   3    0.46    0.52
  -8  17  -3   -0.05    0.47
  -8 -17   3    0.02    0.42
   8 -17  -3   -0.06    0.30
  -8 -17   3   -0.52    0.30
  -9 -17  -3    0.31    0.42
  -9  17   3    0.08    0.52
  -9 -17   3    0.11    0.49
  -9  17  -3    1.18    0.62
   0 -18  -3    0.34    0.26
   0 -18  -3   -0.15    0.35
   0 -18   3    0.39    0.50
   1 -18   3    8.68    0.71
  -1 -18  -3    8.14    0.70
   1 -18   3    9.03    0.79
  -1 -18  -3    8.79    0.59
   1 -18  -3    7.23    0.71
  -1 -18   3    8.90    0.68
  -1 -18   3    7.17    0.76
   1 -18  -3    8.97    0.56
   2 -18   3    0.20    0.28
   2 -18   3    0.43    0.40
  -2 -18   3    0.81    0.34
  -2 -18   3    0.86    0.41
  -3 -18  -3    1.31    0.33
   3 -18   3    1.83    0.32
  -3  18   3    1.39    0.44
  -3 -18   3    1.12    0.40
  -3 -18   3    1.86    0.39
  -4 -18  -3    1.06    0.34
  -4 -18  -3    1.02    0.20
  -4  18   3    0.48    0.42
   4 -18   3    1.25    0.30
  -4 -18   3    0.54    0.36
  -4  18  -3    0.73    0.41
   4 -18  -3    1.25    0.25
   4 -18  -3    1.33    0.23
  -5 -18  -3    3.87    0.36
  -5  18   3    4.18    0.59
  -5 -18  -3    4.34    0.48
   5 -18   3    3.85    0.41
   5 -18   3    4.23    0.40
  -5 -18   3    4.52    0.51
   5 -18  -3    5.04    0.42
  -5  18  -3    3.59    0.57
  -5 -18   3    4.49    0.42
  -6 -18  -3    0.13    0.36
  -6 -18  -3   -0.11    0.48
  -6  18   3   -0.24    0.42
  -6 -18   3   -0.29    0.37
   6 -18  -3    0.05    0.44
  -6  18  -3    0.22    0.47
  -7 -18  -3   -0.12    0.43
   7 -18   3    0.23    0.29
  -7  18   3   -0.14    0.45
  -7 -18  -3    0.44    0.32
  -7 -18   3    0.02    0.29
   7 -18  -3    0.07    0.30
  -7  18  -3    0.04    0.45
  -7 -18   3   -0.28    0.38
  -8  18   3   -0.64    0.54
  -8 -18  -3    0.53    0.44
   0 -19   3    0.44    0.30
   0 -19   3    0.74    0.39
  -1 -19  -3    1.21    0.30
   1 -19   3    0.91    0.32
   1 -19   3    1.70    0.44
  -1 -19   3    1.83    0.47
  -1 -19   3    0.98    0.34
   1 -19  -3    0.73    0.40
   2 -19   3   -0.24    0.27
   2 -19   3    0.13    0.41
  -2 -19  -3    0.22    0.28
   2 -19  -3   -0.07    0.37
  -2 -19   3    0.61    0.35
  -2 -19   3    0.54    0.41
  -3 -19  -3    0.82    0.32
  -3  19   3    2.06    0.46
   3 -19   3    0.69    0.43
  -3 -19   3    1.67    0.38
  -4 -19  -3    0.03    0.33
  -4  19   3    0.32    0.41
  -4 -19   3    0.23    0.36
  -5 -19  -3   -0.23    0.32
  -5  19   3   -0.25    0.48
  -5  19  -3   -0.01    0.51
  -5 -19   3   -0.44    0.44
   5 -19  -3    0.10    0.23
  -5 -19   3    0.17    0.21
   6 -19   3   -0.02    0.26
  -6 -19  -3   -0.06    0.34
  -6  19   3   -0.17    0.44
  -6 -19  -3    0.65    0.47
   6 -19  -3   -0.38    0.31
  -6 -19   3    0.01    0.28
  -6 -19   3   -0.40    0.37
  -6  19  -3   -0.81    0.40
   0 -20   3    0.49    0.44
   0 -20   3    0.69    0.32
   1 -20   3    0.67    0.46
   1 -20   3    1.83    0.47
  -1 -20   3    1.84    0.39
   2 -20   3    0.31    0.50
  -2 -20  -3    0.85    0.41
  -2 -20   3   -0.05    0.33
   2 -20  -3   -0.47    0.39
  -3 -20  -3   -0.19    0.30
   3 -20   3    0.18    0.46
   3 -20  -3    0.17    0.47
  -3 -20   3   -0.03    0.39
  -4 -20  -3    0.85    0.36
  -4  20   3    0.49    0.45
   4 -20   3    0.35    0.45
  -4 -20   3    0.83    0.38
   0   0  -4    3.43    0.16
   0   0  -4    3.02    0.17
   0   0   4    2.85    0.16
   0   0   4    3.32    0.16
  -1   0  -4   71.80    2.60
   1   0   4   71.38    2.60
  -1   0  -4   71.68    2.61
  -1   0  -4   70.94    2.61
  -1   0   4   68.72    2.61
   1   0  -4   70.23    2.60
   1   0  -4   70.42    2.61
  -1   0   4   71.88    2.62
  -1   0   4   70.51    2.60
  -1   0  -4   67.13    2.61
   1   0   4   66.99    2.61
   1   0   4   68.92    2.61
   1   0  -4   70.66    2.61
   1   0  -4   71.28    2.61
  -1   0   4   71.21    2.61
  -2   0   4  439.30   15.83
  -2   0   4  440.48   15.82
  -2   0  -4  408.03   15.81
   2   0   4  443.12   15.83
  -2   0   4  426.48   15.82
   2   0   4  426.71   15.82
  -2   0  -4  434.67   15.82
   2   0   4  415.32   15.82
   2   0   4  443.81   15.82
  -2   0   4  454.36   15.82
   2   0  -4  430.89   15.82
  -2   0  -4  419.03   15.82
   2   0  -4  439.06   15.83
   2   0  -4  414.73   15.82
  -2   0  -4  432.03   15.83
  -2   0   4  444.57   15.83
  -3   0  -4  163.55    6.22
  -3   0  -4  171.94    6.23
  -3   0   4  170.76    6.23
  -3   0   4  171.78    6.23
   3   0  -4  167.04    6.21
   3   0  -4  170.56    6.23
  -3   0   4  174.61    6.22
   3   0   4  169.37    6.23
  -3   0   4  168.41    6.22
   3   0   4  174.18    6.23
   3   0  -4  167.05    6.22
  -3   0  -4  167.41    6.21
   3   0  -4  159.63    6.24
   3   0   4  166.14    6.23
   3   0   4  171.56    6.21
  -3   0  -4  170.04    6.22
  -4   0   4  192.85    7.01
   4   0   4  190.87    7.01
   4   0   4  193.24    7.01
   4   0  -4  181.71    7.01
  -4   0  -4  191.20    7.01
   4   0  -4  187.97    7.03
  -4   0  -4  196.86    7.00
  -4   0   4  189.32    7.00
   4   0  -4  186.89    7.00
   4   0  -4  194.80    7.01
  -4   0  -4  188.35    7.01
  -4   0   4  186.82    7.01
  -4   0   4  191.38    7.01
  -5   0   4    3.62    0.26
  -5   0   4    3.06    0.23
  -5   0  -4    3.64    0.28
  -5   0  -4    3.56    0.25
   5   0  -4    3.33    0.23
  -5   0  -4    3.63    0.23
  -5   0  -4    3.48    0.24
  -5   0   4    3.54    0.27
   5   0   4    3.56    0.22
   5   0   4    3.82    0.28
  -5   0   4    3.52    0.25
   5   0   4    3.35    0.24
   5   0  -4    3.86    0.26
  -6   0   4   34.47    1.36
   6   0   4   34.68    1.38
   6   0  -4   35.30    1.38
  -6   0  -4   34.59    1.35
  -6   0  -4   34.65    1.38
  -6   0   4   34.87    1.38
  -6   0   4   34.84    1.38
  -6   0  -4   34.74    1.37
  -7   0  -4   13.89    0.69
  -7   0   4   14.08    0.68
  -7   0  -4   14.38    0.65
  -7   0  -4   14.90    0.67
  -7   0   4   13.58    0.67
  -7   0   4   14.73    0.67
   7   0  -4   14.98    0.68
  -8   0  -4    6.26    0.50
  -8   0   4    6.56    0.47
  -8   0   4    6.47    0.45
  -8   0   4    5.85    0.46
  -8   0  -4    6.33    0.43
   8   0  -4    6.74    0.45
   8   0   4    6.74    0.45
  -8   0  -4    6.32    0.43
  -9   0   4   10.94    0.62
  -9   0  -4   10.05    0.57
   9   0   4   10.31    0.60
   9   0  -4    9.43    0.59
  -9   0  -4    9.32    0.65
  -9   0   4    9.94    0.61
  -9   0   4   10.30    0.59
  -9   0  -4    9.94    0.57
  10   0  -4   19.69    0.96
 -10   0   4   20.51    0.97
 -10   0  -4   20.39    0.94
 -10   0   4   19.03    1.09
 -10   0  -4   20.65    1.03
  10   0   4   21.41    0.97
 -10   0   4   18.81    0.95
 -10   0  -4   20.28    0.93
  11   0   4    6.20    0.56
 -11   0   4    5.52    0.47
 -11   0   4    6.04    0.59
 -11   0   4    5.34    0.50
  11   0  -4    4.80    0.44
 -11   0  -4    5.43    0.52
 -11   0  -4    4.98    0.52
 -11   0  -4    5.91    0.52
 -12   0   4    0.32    0.40
 -12   0   4    0.95    0.32
  12   0  -4    0.38    0.31
 -12   0  -4   -0.01    0.39
 -12   0  -4    0.34    0.28
  12   0   4    0.36    0.31
 -12   0   4    0.06    0.32
 -12   0  -4    0.25    0.27
 -13   0  -4   -0.17    0.29
  13   0  -4   -0.33    0.33
 -13   0   4    0.57    0.44
 -13   0  -4   -0.21    0.46
 -13   0   4    0.33    0.34
  13   0   4   -0.13    0.32
 -13   0  -4    0.01    0.28
 -13   0   4   -0.01    0.33
 -14   0  -4    0.02    0.30
 -14   0   4   -0.06    0.49
 -14   0   4   -0.15    0.36
 -14   0  -4    0.59    0.52
 -15   0   4    0.45    0.39
 -15   0  -4   -0.28    0.30
 -15   0  -4    1.13    0.55
 -15   0   4    0.17    0.56
 -16   0  -4   -0.84    0.56
 -16   0  -4   -0.16    0.32
 -16   0   4    0.61    0.61
 -16   0   4    0.02    0.48
   0  -1   4    0.07    0.04
   0   1   4    0.12    0.03
   0   1  -4    0.11    0.04
   0   1   4    0.10    0.03
   0   1   4    0.06    0.04
   0  -1   4    0.03    0.04
   0  -1  -4    0.12    0.03
   0  -1  -4    0.00    0.02
   0   1  -4    0.17    0.04
   0   1  -4    0.05    0.05
   0  -1   4    0.03    0.04
   0  -1  -4    0.03    0.04
   1  -1   4  108.32    4.09
   1  -1   4  109.20    4.07
  -1  -1  -4  111.86    4.06
  -1   1   4  112.96    4.08
   1   1  -4  110.00    4.07
   1  -1   4  112.08    4.07
  -1   1   4  112.55    4.07
   1   1  -4  103.03    4.08
  -1   1   4  112.52    4.07
   1  -1   4  110.67    4.07
   1   1  -4  111.09    4.07
  -1  -1  -4  114.91    4.07
  -1  -1  -4  111.07    4.07
   1  -1  -4  109.60    4.06
   1   1   4  114.44    4.05
  -1   1  -4  108.48    4.06
   1  -1  -4  110.78    4.08
  -1   1  -4  110.97    4.09
  -1  -1   4  108.53    4.09
   1  -1  -4  110.08    4.05
  -1  -1   4  113.54    4.07
   1   1   4  100.07    4.05
  -1  -1   4  111.30    4.06
   1  -1  -4  115.13    4.07
  -1   1  -4  111.45    4.07
  -1  -1   4  112.23    4.07
   1   1   4  112.73    4.07
   1   1   4  108.97    4.07
   1   1   4  107.52    4.07
   2  -1   4  172.93    6.46
  -2  -1  -4  178.17    6.45
   2   1  -4  171.79    6.48
   2   1  -4  176.65    6.47
  -2   1   4  178.07    6.45
   2  -1   4  181.29    6.47
  -2  -1  -4  169.34    6.47
   2   1  -4  177.05    6.46
   2  -1   4  175.84    6.47
  -2   1   4  180.18    6.47
  -2  -1  -4  173.60    6.46
  -2  -1  -4  178.16    6.47
   2  -1   4  174.40    6.47
  -2   1   4  172.92    6.47
  -2   1   4  179.08    6.47
   2   1   4  168.51    6.47
  -2  -1   4  175.41    6.47
  -2   1  -4  168.62    6.46
   2  -1  -4  173.50    6.47
  -2  -1   4  178.46    6.47
  -2   1  -4  182.09    6.46
   2   1   4  169.25    6.46
   2  -1  -4  177.71    6.45
  -2   1  -4  177.24    6.47
   2   1   4  180.59    6.47
   2   1   4  179.32    6.45
  -2  -1   4  176.06    6.46
  -2  -1   4  178.36    6.47
  -2  -1   4  181.46    6.48
   2  -1  -4  173.76    6.47
  -2   1  -4  175.94    6.48
   2  -1  -4  174.53    6.47
  -3   1   4   16.46    0.64
  -3  -1  -4   16.54    0.66
  -3   1   4   16.30    0.66
  -3  -1  -4   16.67    0.66
   3  -1   4   16.56    0.66
  -3   1   4   16.49    0.65
   3  -1   4   16.22    0.66
  -3  -1  -4   16.72    0.64
   3   1  -4   16.27    0.65
   3  -1   4   16.76    0.66
   3  -1   4   16.53    0.65
   3   1  -4   16.55    0.66
   3   1  -4   16.70    0.66
  -3   1   4   17.37    0.67
   3   1   4   16.88    0.64
  -3   1  -4   16.95    0.66
  -3   1  -4   16.54    0.66
   3   1   4   17.66    0.66
   3   1   4   15.71    0.66
   3  -1  -4   16.97    0.66
  -3  -1   4   16.69    0.66
  -3  -1   4   16.65    0.66
   3   1   4   16.14    0.66
  -3  -1   4   16.33    0.65
  -3   1  -4   16.11    0.67
   3  -1  -4   15.94    0.64
  -3  -1   4   16.78    0.67
  -3   1  -4   16.23    0.65
   3  -1  -4   16.24    0.66
   3  -1  -4   16.89    0.66
   4  -1   4   26.25    1.04
  -4  -1  -4   25.63    1.02
   4   1  -4   25.74    1.01
   4  -1   4   26.69    1.02
   4  -1   4   26.45    1.01
  -4   1   4   26.56    1.06
   4   1  -4   24.30    1.01
   4   1  -4   27.51    1.02
  -4  -1  -4   27.00    0.99
  -4   1   4   25.09    1.00
  -4   1   4   26.05    1.02
   4   1  -4   25.31    1.01
   4  -1   4   25.69    1.02
  -4  -1  -4   25.32    1.01
  -4   1   4   25.81    1.01
  -4   1  -4   25.65    1.01
  -4  -1   4   25.19    1.01
  -4  -1   4   26.74    1.02
   4  -1  -4   27.62    1.02
   4  -1  -4   26.19    1.00
  -4  -1   4   26.46    1.02
  -4  -1   4   25.97    1.02
   4   1   4   25.33    1.01
  -4   1  -4   25.41    1.01
   4   1   4   25.93    0.99
   4   1   4   25.87    1.02
  -4   1  -4   26.12    1.01
   4  -1  -4   26.06    1.01
  -4   1  -4   26.38    1.03
   5  -1   4   13.97    0.60
  -5   1   4   14.58    0.62
   5   1  -4   14.40    0.61
  -5  -1  -4   14.05    0.61
   5  -1   4   14.22    0.61
  -5  -1  -4   13.76    0.57
  -5   1   4   14.21    0.60
  -5  -1  -4   13.61    0.60
  -5   1   4   14.09    0.59
  -5  -1   4   13.90    0.61
   5   1   4   14.23    0.57
  -5  -1   4   14.01    0.61
  -5   1  -4   14.01    0.60
   5  -1  -4   13.37    0.57
  -5  -1   4   13.28    0.61
   5  -1  -4   14.19    0.61
  -5  -1   4   13.41    0.60
   5   1   4   13.60    0.60
  -5   1  -4   13.74    0.62
   6  -1   4   19.13    0.87
  -6   1   4   19.93    0.84
  -6   1   4   20.26    0.82
  -6  -1  -4   18.69    0.81
   6   1  -4   20.23    0.83
  -6  -1  -4   18.57    0.82
  -6   1   4   19.83    0.83
   6  -1   4   19.11    0.81
  -6  -1  -4   20.11    0.83
  -6  -1   4   19.17    0.82
  -6  -1   4   19.87    0.83
  -6  -1   4   17.97    0.80
  -6   1  -4   19.80    0.81
  -6   1  -4   19.79    0.84
   6   1   4   19.89    0.83
   6  -1  -4   19.85    0.88
   6  -1  -4   18.67    0.81
  -6   1  -4   19.93    0.81
  -7   1   4    0.90    0.22
  -7  -1  -4    1.02    0.19
  -7  -1  -4    1.08    0.23
   7  -1   4    0.54    0.18
  -7   1   4    0.58    0.17
   7   1  -4    1.09    0.19
  -7   1   4    1.11    0.21
  -7  -1  -4    0.98    0.17
   7   1   4    1.13    0.19
   7  -1  -4    0.89    0.20
  -7  -1   4    0.83    0.20
  -7  -1   4    0.64    0.19
  -7  -1   4    0.84    0.19
  -7   1  -4    0.85    0.16
  -7   1  -4    0.88    0.19
  -7   1  -4    0.61    0.22
  -8  -1  -4   17.52    0.81
  -8  -1  -4   16.82    0.83
  -8   1   4   17.05    0.83
   8  -1   4   18.37    0.82
   8   1  -4   17.08    0.80
  -8  -1  -4   17.46    0.77
  -8   1   4   17.29    0.82
  -8   1   4   17.66    0.80
  -8   1  -4   18.40    0.80
  -8   1  -4   17.19    0.79
  -8   1  -4   17.73    0.85
  -8  -1   4   18.79    0.82
   8   1   4   18.08    0.81
  -8  -1   4   17.47    0.82
  -8  -1   4   17.43    0.81
   8  -1  -4   16.55    0.81
  -9  -1  -4    4.96    0.40
  -9  -1  -4    4.27    0.46
  -9   1   4    4.81    0.45
  -9  -1  -4    5.13    0.44
  -9   1   4    4.99    0.49
   9  -1   4    4.75    0.44
  -9   1   4    5.07    0.50
  -9   1  -4    4.41    0.47
  -9  -1   4    4.86    0.48
  -9  -1   4    5.25    0.47
   9   1   4    5.18    0.45
  -9   1  -4    4.65    0.43
   9  -1  -4    4.26    0.45
  -9   1  -4    4.70    0.44
  -9  -1   4    3.87    0.36
 -10  -1  -4    9.56    0.60
 -10  -1  -4    9.88    0.70
 -10  -1  -4    9.48    0.57
 -10   1   4    8.96    0.60
  10   1  -4    9.44    0.60
 -10   1   4    9.72    0.66
 -10   1   4    9.07    0.69
  10  -1   4    9.52    0.62
 -10  -1   4    9.22    0.61
  10  -1  -4    9.71    0.63
  10   1   4   10.43    0.62
 -10   1  -4    9.80    0.61
 -10   1  -4    9.21    0.71
 -10   1  -4    9.00    0.59
 -10  -1   4    8.05    0.66
 -11  -1  -4    4.08    0.48
 -11  -1  -4    4.06    0.43
 -11  -1  -4    3.82    0.40
 -11   1   4    4.24    0.41
  11  -1   4    4.63    0.42
 -11   1   4    4.50    0.48
 -11   1   4    4.36    0.44
  11   1  -4    5.37    0.51
 -11  -1   4    4.12    0.40
  11  -1  -4    4.11    0.41
 -11   1  -4    4.35    0.50
 -11   1  -4    4.38    0.39
  11   1   4    4.74    0.42
 -11  -1   4    4.41    0.42
 -11  -1   4    4.30    0.46
 -11   1  -4    4.09    0.39
 -12  -1  -4    3.48    0.41
 -12   1   4    3.33    0.42
  12  -1   4    3.59    0.42
 -12   1   4    3.34    0.43
 -12   1   4    3.52    0.50
 -12  -1  -4    2.63    0.47
 -12  -1  -4    3.40    0.36
  12   1  -4    3.61    0.41
 -12  -1   4    3.31    0.41
 -12  -1   4    3.78    0.43
 -12   1  -4    3.48    0.39
 -12  -1   4    3.94    0.48
  12  -1  -4    4.00    0.44
 -12   1  -4    3.66    0.40
 -12   1  -4    2.97    0.53
  12   1   4    3.48    0.40
 -13   1   4    0.76    0.32
 -13  -1  -4    0.33    0.28
  13   1  -4    0.08    0.34
 -13  -1  -4    0.34    0.51
 -13  -1  -4    0.37    0.31
  13  -1   4   -0.17    0.33
 -13   1   4    0.30    0.35
 -13   1   4   -0.18    0.46
 -13   1  -4    0.39    0.32
 -13  -1   4    0.41    0.44
 -13  -1   4    0.74    0.35
  13   1   4    0.56    0.32
 -13   1  -4    0.46    0.30
 -13   1  -4    1.33    0.50
 -14  -1  -4    0.45    0.51
  14  -1   4    0.16    0.39
 -14  -1  -4    0.73    0.35
 -14   1   4    0.24    0.94
 -14  -1  -4   -0.03    0.28
 -14   1   4   -0.65    0.36
 -14  -1   4    0.36    0.37
 -14  -1   4    0.37    0.47
 -14  -1   4    0.06    0.34
  14  -1  -4    0.52    0.38
 -14   1  -4   -0.03    0.51
 -15   1   4   -0.39    0.55
 -15  -1  -4    0.06    0.31
 -15  -1  -4    0.02    0.52
 -15   1   4   -0.36    0.39
 -15   1  -4    0.02    0.33
 -15  -1   4   -1.11    0.33
 -15  -1   4    1.36    0.55
 -15   1  -4    0.50    0.57
 -16   1   4    0.59    0.61
 -16   1   4   -0.13    0.61
 -16  -1  -4    0.04    0.54
 -16  -1   4   -0.28    0.91
 -16   1  -4    0.25    0.69
 -16   1  -4    0.07    0.34
 -16  -1   4   -0.69    0.34
   0   2   4   41.68    1.52
   0   2  -4   42.13    1.52
   0   2   4   37.07    1.53
   0   2   4   41.80    1.53
   0  -2   4   42.85    1.53
   0  -2   4   41.82    1.55
   0  -2   4   40.36    1.55
   0   2  -4   40.99    1.56
   0  -2  -4   41.97    1.52
   0  -2   4   40.38    1.53
   0   2  -4   39.89    1.52
   0  -2  -4   42.73    1.53
   0  -2   4   41.97    1.55
   0   2   4   39.96    1.53
   0  -2  -4   42.66    1.54
   1  -2   4   94.18    3.64
   1   2  -4   91.48    3.63
   1  -2   4  100.04    3.60
  -1  -2  -4   98.79    3.59
   1   2  -4   98.00    3.61
   1   2  -4   97.81    3.60
  -1  -2  -4   98.98    3.59
   1   2  -4  101.03    3.59
  -1   2   4   95.99    3.61
  -1   2   4   88.25    3.62
   1  -2   4   98.65    3.59
   1  -2   4   97.60    3.61
  -1   2   4   99.12    3.60
   1   2   4   95.94    3.60
  -1  -2   4   99.11    3.61
   1  -2  -4   97.83    3.61
  -1   2  -4   84.40    3.64
  -1  -2   4   98.84    3.63
  -1   2  -4   96.84    3.59
  -1  -2   4  101.96    3.59
  -1   2  -4   97.03    3.61
  -1   2  -4  101.12    3.60
   1   2   4   98.75    3.59
   1  -2  -4   99.27    3.60
  -1  -2   4  101.11    3.60
   2   2  -4   34.74    1.34
   2   2  -4   34.11    1.40
   2  -2   4   35.15    1.37
   2   2  -4   36.45    1.36
   2  -2   4   35.49    1.34
   2  -2   4   35.99    1.34
   2  -2   4   35.92    1.35
  -2   2   4   36.40    1.32
  -2  -2  -4   35.58    1.34
  -2  -2  -4   36.17    1.35
  -2  -2  -4   34.69    1.35
  -2   2   4   35.16    1.35
  -2   2   4   37.51    1.36
   2   2   4   35.96    1.34
  -2  -2   4   35.61    1.34
  -2  -2   4   36.22    1.36
  -2  -2   4   35.46    1.35
  -2  -2   4   36.79    1.38
  -2   2  -4   36.55    1.36
  -2   2  -4   35.16    1.34
  -2   2  -4   36.05    1.39
   2  -2  -4   35.94    1.32
   2  -2  -4   35.87    1.34
   2  -2  -4   36.39    1.35
   2  -2  -4   35.76    1.35
   2   2   4   34.99    1.35
  -3  -2  -4   29.84    1.17
  -3   2   4   31.53    1.17
   3   2  -4   29.81    1.22
   3  -2   4   30.14    1.17
  -3  -2  -4   29.92    1.17
   3   2  -4   31.38    1.17
   3  -2   4   31.13    1.18
   3  -2   4   30.29    1.18
  -3  -2  -4   31.12    1.14
  -3   2   4   30.60    1.17
  -3   2   4   31.86    1.15
   3   2  -4   30.02    1.17
  -3   2   4   31.28    1.19
   3  -2   4   30.94    1.17
  -3   2  -4   31.60    1.20
   3  -2  -4   30.38    1.17
  -3  -2   4   31.55    1.18
   3   2   4   29.59    1.18
  -3   2  -4   31.29    1.18
   3  -2  -4   30.70    1.14
  -3  -2   4   29.87    1.16
  -3  -2   4   30.85    1.18
   3   2   4   31.21    1.17
   3   2   4   30.28    1.17
  -3  -2   4   31.39    1.18
   3  -2  -4   31.28    1.17
  -3   2  -4   27.83    1.16
  -3  -2   4   30.86    1.18
   3   2   4   29.80    1.14
  -3   2  -4   29.71    1.16
   3  -2  -4   30.48    1.17
  -4   2   4    0.93    0.12
  -4  -2  -4    0.80    0.13
   4   2  -4    0.84    0.11
   4  -2   4    0.63    0.12
   4  -2   4    1.17    0.14
[truncated: 2,523,960 more chars]
